# Supplementary material for: The glycosyltransferase POGLUT1 regulates muscle stem cell development and maintenance in mice
Source: PLoS Genet. 2025 Aug 18;21(8):e1011806. doi: 10.1371/journal.pgen.1011806 (PMC12373270; doi:10.1371/journal.pgen.1011806)
Supplement: S1 Table — (XLSX) [file pgen.1011806.s006.xlsx]

## Sheet: Source Data
The glycosyltransferase POGLUT1 regulates muscle stem cell development and maintenance in mice
Soomin Cho1,*, Emilia Servián-Morilla2,3*, Victoria Navarro Garrido2,3, Beatriz Rodriguez-Gonzalez2,3, Youxi Yuan4, Raquel Cano2,3, Arjun A. Rambhiya4, Radbod Darabi5,6, Robert S. Haltiwanger4, Carmen Paradas2,3# & Hamed Jafar-Nejad1,7,8#
1 Development, Disease Models & Therapeutics Graduate Program Baylor College of Medicine, Houston, Texas, USA
2 Neuromuscular Disorders Unit, Department of Neurology, Instituto de Biomedicina de Sevilla, Hospital U. Virgen del Rocío/CSIC/Universidad de Sevilla, Sevilla, Spain
3 Centro de Investigación Biomédica en Red sobre Enfermedades Neurodegenerativas (CIBERNED), Madrid, Spain
4 Complex Carbohydrate Research Center, Department of Biochemistry and Molecular Biology, University of Georgia, Athens, Georgia, USA
5 Institute of Muscle Biology and Cachexia, University of Houston, Houston, TX, USA
6 Department of Pharmacological and Pharmaceutical Sciences, University of Houston, Houston, Texas, USA
7 Department of Molecular and Human Genetics, Baylor College of Medicine, Houston, Texas, USA
8 Genetics and Genomics Graduate Program, Baylor College of Medicine, Houston, Texas, USA
This source data includes data for the following figures:
Figure 1B, D-H, J
Figure 2B-D, G
Figure 3A-D, F-H, J-K
Figure 4B, E
Figure 6B-C, E, G
Figure 7A-C
Supplementary Figure S1A, C

## Sheet: Fig 1B, D, E, J
Fig 1B
																Descriptive statistics	Poglut1-Ctr	Poglut1-cKO
Satellite Cell Poglut1	Average Intensity Poglut1	Average Intensity Poglut1–Background	Average Intensity GAPDH	Average Intensity GAPDH–Background	Poglut1/GAPDH											Mean	0.5456	0.1507
																Std. Deviation	0.21	0.04142
Poglut1-Ctr	8873.15	8873.15	12859.9	12859.9	0.689987											Std. Error of Mean	0.1212	0.02391
Poglut1-Ctr	2821.81	2821.81	9259.27	9259.27	0.304755
Poglut1-Ctr	6347.83	6347.83	9884.73	9884.73	0.642186											Unpaired t test
Poglut1-cKO	1066.01	1066.01	6834.56	6834.56	0.155974											P value	0.033
Poglut1-cKO	1164.43	1164.43	10888.6	10888.6	0.10694											P value summary	*
Poglut1-cKO	1606.79	1606.79	8489.09	8489.09	0.189277											Significantly different (P < 0.05)?	Yes
BACKGROUND	0		0													One- or two-tailed P value?	Two-tailed
																t, df	t=3,196, df=4
Whole muscle P0 Poglut1	Average Intensity Poglut1	Average Intensity Poglut1-Background	Average Intensity GAPDH	Average Intensity GAPDH-Background	Poglut1/GAPDH											Descriptive statistics	Poglut1-Ctr	Poglut1-cKO
																Mean	1.141	0.3061
Poglut1-Ctr	14119.8	14119.8	14449.7	14449.7	0.977169											Std. Deviation	0.4877	0.176
Poglut1-Ctr	11535.2	11535.2	15244.8	15244.8	0.75666											Std. Error of Mean	0.2816	0.1016
Poglut1-Ctr	15894.8	15894.8	9406.62	9406.62	1.68974
Poglut1-cKO	8468.58	8468.58	16918.5	16918.5	0.500551											Unpaired t test
Poglut1-cKO	4264.23	4264.23	16376.5	16376.5	0.260387											P value	0.0493
Poglut1-cKO	2316.13	2316.13	14706.4	14706.4	0.157492											P value summary	*
BACKGROUND	0		0													Significantly different (P < 0.05)?	Yes
																One- or two-tailed P value?	Two-tailed
																t, df	t=2,790, df=4
Whole muscle P21 Poglut1
Poglut1-Ctr	0.885218	1.11478
Poglut1-cKO	0.314148	0.41011
Fig 1D																Unpaired t test - TA weight
TA weight (mg)	#1	#2	#3	#4	#5	#6	#7	#8	#9	N	Mean	SD				P value	<0.0001
Poglut1 Ctr	19.5	16.8	20.9	18.8	16.4	15.2	20.5	13	15.1	9	17.3556	2.71713				P value summary	****
Poglut1 cKO	7.6	8.6	8.5	7.35	5.4	8.73	7.5	7.7		8	7.6725	1.06686				Significantly different (P < 0.05)?	Yes
																One- or two-tailed P value?	Two-tailed
																t, df	t=9.427, df=15
																Unpaired t test - Tibia length
Tibia length (cm)	#1	#2	#3	#4	#5	#6	#7	#8	#9	N	Mean	SD				P value	0.5442
Poglut1 Ctr	1.275	1.175	1.35	1.275	1.3	1.45	1.4	1.3	1.25	9	1.30833	0.081968				P value summary	ns
Poglut1 cKO	1.2	1.125	1.25	1.2	1.25	1.45	1.3	1.45		8	1.27812	0.117593				Significantly different (P < 0.05)?	No
																One- or two-tailed P value?	Two-tailed
																t, df	t=0.6206, df=15
TA weight (normalized)	#1	#2	#3	#4	#5	#6	#7	#8	#9	N	Mean	SD				Unpaired t test - normalized
Poglut1 Ctr	15.28	14.3	15.42	14.75	12.6136	10.4762	14.664	10	12.0752	9	13.2866	2.06795				P value	<0.0001
Poglut1 cKO	6.33	7.67	6.86	6.13	4.31818	6.02571	5.75	5.31462		8	6.04981	0.999705				P value summary	****
																Significantly different (P < 0.05)?	Yes
																One- or two-tailed P value?	Two-tailed
																t, df	t=8.986, df=15
Figure 1E
Survival curve
# at risk	Poglut1 Ctr	cKO regular diet	cKO soft food
Days
0	21	12	33
15			33
16		12
19		11
20		10	29
21		8
22		6
23		4
24		2
25			20
28		1
30			9
35			5
60			3
100			2
110			1
Fig 1J
1 exp			2 exp			3 exp			4 exp			5 exp
LAL Poglut1-Ctr P24 (1)	AREA BTX		LAL Poglut1-Ctr P32 (2)	AREA BTX		LAL Poglut1-Ctr P30 (3)	AREA BTX		LAL Poglut1-Ctr P40 (4)	AREA BTX		LAL Poglut1-Ctr P50 (5)	AREA BTX			Descriptive statistics	Poglut1-Ctr	Poglut1-cKO
1	206.333		1	132.64		1	296.769		1	310.004		1	375.846			Mean	266.9	110.7
2	389.029		2	252.62		2	289.631		2	208.748		2	288.051			Std. Deviation	50.89	31.2
3	296.229		3	155.045		3	313.616		3	177.311		3	281.902			Std. Error of Mean	22.76	13.96
4	301.094		4	303.3		4	504.162		4	141.985		4	305.714
5	424.356		5	230.09		5	216.511		5	259.115		5	328.623
6	304.446		6	194.47		6	228.269		6	171.059		6	219.568
7	291.533		7	240.96		7	302.379		mean	211.37		7	148.359
8	267.469		8	165.81		8	376.107					8	241.539
9	336.386		9	365.06		9	549.788					9	208.435
10	211.023		10	259.58		10	345.14					10	292.184
11	250.622		mean	229.957		mean	342.237					mean	269.022			Unpaired t test
12	289.527															P value	0.0004
13	238.273															P value summary	***
14	143.461															Significantly different (P < 0.05)?	Yes
mean	282.127															One- or two-tailed P value?	Two-tailed
1 exp			2 exp			3 exp			4 exp			5 exp				t, df	t=5,851, df=8
LAL Poglut1-cKO P24 (1)	AREA BTX		LAL Poglut1-cKO P32 (2)	AREA BTX		LAL Poglut1-cKO P30 (3)	AREA BTX		LAL Poglut1-cKO P40 (4)	AREA BTX		LAL Poglut1-cKO P50 (6)	AREA BTX
1	112.511		1	180.56		1	130.122		1	91.669		1	145.302
2	59.399		2	131.93		2	115.307		2	93.979		2	64.992
3	55.526		3	127.33		3	169.756		3	100.318		3	89.984
4	72.581		4	153.74		4	157.373		4	118.294		4	70.271
5	74.961		5	155.25		5	120.448		5	92.155		5	116.505
6	110.687		6	135.7		6	98.616		6	95.004		mean	97.4108
7	86.459		7	221.98		7	99.502		7	75.569
8	62.213		8	226.15		8	44.393		mean	95.284
9	104.869		9	110.28		9	151.989
10	93.388		10	175.71		10	204.857
11	69.646		mean	161.863		11	105.181
mean	82.0218					12	84.235
						13	75.76
						14	81.387
						mean	117.066

## Sheet: Fig 1F
Figure 1F
Mouse Body Weight
		Poglut1 cKO	Weight (g)
		Animal ID	7 days	8 days	9 days	10 days	11 days	12 days	13 days	14 days	15 days	16 days	17 days	18 days	19 days	20 days	21 days	22 days	23 days	24 days	25 days	26 days	27 days	28 days	29 days	30 days	31 days
		17						5		4.6		4.6		4.2
		18	3.8	4.4	4.7	4.9		5.8		6.2		5.8			5.2		4.6		5.3			5.9		5.7		5.4
		50																		6.7	6.7			5.9		6.2
		62	2.9	3.7														4.9		5.9			6.1		7.1		7.8
		65																4.8		5.6			5.8		7.3		7.3
		89			4.1	4.2	4.6		4.5				4.1	3.9		4.2
		95			4	4.1	4.5		4.8				4.8	4.5		4.8				6.2	4.6		5.8			6.8
		96			3.9	4.2	4.5		4.8				5	4.8		5.1				5.2	5.6		6.9			7.8
		101			3.9	4.2	4.4		4.8				4.6	4.6		4.9				6.1	6.4		7.1			7.8
		112			4.1	4.5	4.8				4.6	4.9		4.4				4.5	4.6		4.7			5			6
		122							5.2	5.2		5.7				5.9	5.9		5.3			4.6
		118							5.5	5.6		6.1					5.5		6.9			7.1
		124			2.6	2.7		3
		139	2.4	2.7	2.8	3				4.5		4.8		4.8			4.8		4.5		4.5				5.1
		146			3.4			4.1		4.5		4.3				4.2		3.5	3.7
		153			3.8				4.5		4.8	5.4			5.1		5.1		6			6.6		8.2	8.3
		178				2		2.9			2.5
		179				2.4		3.1			3		3		3.2
		180				2.7		3.5			3.1		3.9		4.1
		190											4.1		3.5
		210							5.4	5.46	5.52			5	4.6	4.2	3.8	4
		214							2.5
		215							4.9	5	5			4.4	4.2	4.3	4.1	4.3
		275						4.2		4.4
		546				3.48	3.62	3.93				3.73	3.4	2.98
		563						5.31	5.7	6.1			5.8	5.7	5.5
		812
		217		2.3	2.4		2.27
		835							3.9		4.05		4.02			4.07			3.8	3.9
		836							3.9		3.88		4.2			4.36			4.3	4.4	5.3
		837							4.9		5.43		5.81			5.7			5.6	5.8	4.5
		851								4.8		4.5				3.7
		855								3.7	4		4.4			4.3
		N	3	4	11	12	7	10	14	12	11	10	13	11	8	13	7	6	10	9	8	4	5	4	4	5	3
		Mean	3.03333	3.275	3.60909	3.53167	4.09857	4.084	4.66429	5.005	4.17091	4.983	4.39462	4.48	4.425	4.59462	4.82857	4.33333	5	5.53333	5.2875	6.05	6.34	6.2	6.95	6.8	7.03333
		SD	0.70946	0.953502	0.72174	0.942355	0.887814	1.01162	0.816754	0.739244	1.00553	0.749816	0.820677	0.682349	0.824188	0.651161	0.743223	0.524087	1.00995	0.894427	0.877395	1.08474	0.61887	1.38804	1.3404	1.03923	0.929157
		Poglut1-Ctr	Weight (g)
		Animal ID	7 days	8 days	9 days	10 days	11 days	12 days	13 days	14 days	15 days	16 days	17 days	18 days	19 days	20 days	21 days	22 days	23 days	24 days	25 days	26 days	27 days	28 days	29 days	30 days	31 days
		16						6.6		6.6		6.9		7			7.2		8.5		9.9			12.1		13.6
		21	3.3	4	4.3	4.7		5.9		6.7		6.7			6.8		6.8		8.4			11		13		14.8
		22	4	4.7	5	5.4		6.5		7.4		7			7.2		7.7		9.6			11.9		13.4		15.2
		48																		11.3	11.9			13.8		14.6
		49																		12.5	13.3			15.1		16.4
		55					6.3		6.9		6.7			7.6		7.8		9.2			11.8
		63																10.7		11.8			14.6		15.1		16.2
		64																12.4		13.9			15.7		12.5		13.4
		98			4.6	4.9	5.3		5.9				6.3	6.3
		99			4.6	4.9	5.3		5.9				6.4	6.2
		100			4.6	4.8	5.2		5.7				6.2	6.1		7
		113			6.2	6.8	7				6.7	7.5		7.3				8.3	9.1		10.4			12.8			14.3
		127			5.4	6.5		7.3				8.6	8.9		8.7
		138	3.3	3.4	3	3.6				4.3		4.8		5.1			5.5		5.7		6.6				8.2
		140	3.5	3.8	3.6	4.2				5.4		6		6.3			6.9		8.2		9.1				13.1
		147			4.2			5.4		6.3		6.5				7.2		7	7.8
		148			4.1			5.4		5.8		6.5				7.1		6.8	7.9
		191											7.3		7.1
		195											7.8		7.8
		204										8.8			9.2		8.9		11.4			14.1
		205										9.1			9.6		9.5		12			14.6
		206										9			9.5		9.7		11.9			14.8
		208						6			6.9		7.3		7.6			8.6
		209						6			7.2		7.6		7.9			8.9
		211							7.2	7.5	8.16			8.9	8.8	9	9.1	9.9
		212							6.5	6.8	7.31			7.6	7.5	7.7	7.9	8.6
		216							7.9	8	8.5			8.8	8.7	8.5	8.6	9.5
		547				5.98	6.71	7.27				9.76	9.9	10.13
		24		3.8	4.5		4.9
		25		4.1	4.2		4.6
		26		4.4	4.6		4.4
		27		3.8	4		4.2
		45	3.2	3.7	4.2
		57	2.8	3.4	3.9	4.1	4.9
		59	1.9	3.8	4.1	4.6	5
		218		5.4	6.1		7.56
		219		5.6	6.2		7.45
		220		5	5.8		6.9
		119
		838											8.6			9.3			9.2	10.1	10.5
		840											8.3			9.1			9.3	10.2	10.4
		853								7.2		7.9				8.4
		854								8		8.4				9.1
		856								4.7	5		5.5			5.6
		857								5.1	5.1		5.5			5.7
		N	7	14	21	12	15	9	7	14	9	15	13	12	13	13	11	11	13	6	9	5	2	6	4	5	3
		Mean	3.14286	4.20714	4.62857	5.04	5.71467	6.26333	6.57143	6.41429	6.84111	7.564	7.35385	7.2775	8.18462	7.80769	7.98182	9.08182	9.15385	11.6333	10.4333	13.28	15.15	13.3667	12.225	14.92	14.6333
		SD	0.655381	0.709783	0.868414	0.968185	1.15012	0.708767	0.809762	1.1967	1.18872	1.37623	1.34822	1.43251	0.947669	1.2473	1.30982	1.58545	1.78308	1.44453	1.90394	1.71959	0.777817	1.02502	2.90445	1.01587	1.42945
	Two-way ANOVA	Ordinary
	Alpha	0.05
	Source of Variation	% of total variation	P value	P value summary	Significant?
	Interaction	12.08	<0.0001	****	Yes
	Row Factor	36.99	<0.0001	****	Yes	Genotype
	Column Factor	40.35	<0.0001	****	Yes	Age
	ANOVA table	SS (Type III)	DF	MS	F (DFn, DFd)	P value
	Interaction	407.4	24	16.98	F (24, 378) = 14.13	P<0.0001
	Row Factor	1361	24	56.71	F (24, 378) = 47.19	P<0.0001
	Column Factor	1248	1	1248	F (1, 378) = 1038	P<0.0001
	Residual	454.2	378	1.202

## Sheet: Fig 1G
Figure 1G
Open Field
		Poglut1-cKO	Max. Speed (cm/s)
		Animal ID	9 days	10 days	11 days	12 days	13 days	14 days	15 days	16 days	17 days	18 days	19 days	20 days	21 days	22 days	23 days	24 days	25 days	26 days	27 days	28 days	29 days	30 days	31 days
		17			12.88			17.8		21.86		18.89
		18	4.84			4.31		5.8		23.66			22.24		23.64		21.82					27.72		22.19
		50																12.66	14.91					12.73
		62														29.63		23.34					32.84		27.61
		65														29.44		28.14			27.58		24.45		25.86
		89	5.1		4.84		11.8				13.3	5.59		19.01
		95	3.77		7.37		8.58					8.25		19.04				27.51	15.22					30.82
		96	6.25		7.51		40.17*				29.65			21.61				23.66	36.41					25.59
		101	3.76		4.24		7.44					15.96		17.54				18.74	17.92					25.6
		112	3.66		4.42				4.87	14.98		14.12				20.59						22.21			22.83
		139	4.61	5.88				6.25		12.95		3.54			12.95		12.31		13.92					13.24
		146	4.27			16.54		4.88		9.5					6.22	12.16	11.46
		153	4.58					8.59	16.59	18.6			12.45		17.71		17.11			20.07		24.95	26.16
		178		4.38		4.57			8.27
		179		3.87		4.42			4.84		8.14	10.75
		180		4.46		12.75			10.96		10.69	8.81
		190									12.27		11.9
		N	9	4	6	5	3	5	5	6	5	8	3	4	4	4	4	6	5	1	1	3	3	6	3
		Mean	4.53778	4.6475	6.87667	8.518	9.27333	8.664	9.106	16.925	14.81	10.7388	15.53	19.3	15.13	22.955	15.675	22.3417	19.676	20.07	27.58	24.96	27.8167	21.695	25.4333
		SD	0.820271	0.862221	3.28085	5.75217	2.26118	5.28726	4.90635	5.4265	8.52087	5.25606	5.81753	1.69169	7.37602	8.34138	4.79269	5.82707	9.47117	#DIV/0!	#DIV/0!	2.75501	4.43356	7.29094	2.41839
		Poglut1-Ctr	Max. Speed (cm/s)
		Animal ID	9 days	10 days	11 days	12 days	13 days	14 days	15 days	16 days	17 days	18 days	19 days	20 days	21 days	22 days	23 days	24 days	25 days	26 days	27 days	28 days	29 days	30 days	31 days
		16			5.37			10.56		27.66		18.96			22.64		28.54					39.13		44.48
		20				3.04		7.14		12.04					28.46		34.23			28.55		35.15		36.41
		21				6.49		11.17		20.07			19.21		32.53		32.09			37.95		39.72		39.97
		22	5.03					8.49		25.05			37.48		30.22		33.18			48.42		36.9		38.89
		48																39.52	35.85			34.91
		49																30.41	32.01			32.55
		63														31.22		27.19			36.97		40.04		37.26
		64														27.37		34.75			44.63		38.76		40.92
		98	5.16		3.92		9.59					25.18
		99	5.41		2.9		8.46				27.56	19.05
		100	7.57		6.03		8.65				20.21	12.4		27.19
		113	3.11		4.24				3.78	30.87		20.19				36.83	40.49					44.64
		138	4.24	8.06				5.34		10.11		11.97			16.84		26.16		34					34.98
		140	5.82	3.35				11.49		14.44		22.24			31.89		37.75		38.65					29.92
		147	3.82			3.75		11.72		49.65					27.99	41.74	34.87
		148	12.82			6.7		5.83		32.56					22.65	40.03	33.88
		156	6.77					11.49	9.3	13.87			21.78
		158	4.48					7		27.5			19.6
		159	6.81					11.78	11.68	13.3			19.51
		182		7.58		6.8			13.37		14.24	14.62
		183		3.93		3.85			5.99		14.45	11.9
		184		3.43		4.8			11		3.99	16.65
		191									23.03		22
		195									13.27		10.61
		N	12	5	5	7	3	11	6	12	7	10	7	1	8	5	9	4	4	3	2	7	2	6	2
		Mean	5.92	5.27	4.492	5.06143	8.9	9.27364	9.18667	23.0933	16.6786	17.316	21.4557	27.19	26.6525	35.438	33.4656	32.9675	35.1275	38.3067	40.8	37.5714	39.4	37.4417	39.09
		SD	2.53501	2.34456	1.231	1.58589	0.605062	2.54971	3.64606	11.5018	7.68926	4.59286	8.03203	#DIV/0!	5.45324	6.03373	4.33062	5.35515	2.82371	9.9398	5.41644	3.99212	0.905097	4.93412	2.58801
	Two-way ANOVA	Ordinary
	Alpha	0.05
	Source of Variation	% of total variation	P value	P value summary	Significant?
	Interaction	6.883	<0.0001	****	Yes
	Row Factor	7.32	<0.0001	****	Yes	Genotype
	Column Factor	59.85	<0.0001	****	Yes	Age
	ANOVA table	SS (Type III)	DF	MS	F (DFn, DFd)	P value
	Interaction	2363	22	107.4	F (22, 195) = 3.423	P<0.0001
	Row Factor	20546	22	933.9	F (22, 195) = 29.76	P<0.0001
	Column Factor	2513	1	2513	F (1, 195) = 80.08	P<0.0001
	Residual	6119	195	31.38

## Sheet: Fig 1H
Figure 1H
Grip Test
		Poglut1-cKO	Strength (g)
		Animal ID	12 days	13 days	14 days	15 days	16 days	17 days	18 days	19 days	20 days	21 days	22 days	23 days	24 days	25 days	26 days	27 days	28 days	29 days	30 days	31 days
		17	11.4667		19.6333		19.3333		20.9
		18	11.5		20.6333		20.9667			26.4		24.4667		17.9667			27.4667		26.5667		31.4
		50													39.5	26.9667			27.1333		25.7333
		62											26.95		26.95			27.5		36.7		33.6
		65											24.75		26.5			24.6		29.6		22.5
		89		24.75				25.35	17		20.45
		95		16.85				28.6	26.1		27.35				27.1	29.85		32.5			33.85
		96		10.95				29.6	26.35		33.35				29.75	33.35		27			34.95
		101		16.5				25	32.95		25.35				29.75	30		32			36.7
		112				21.25	20.1		25				26.75	25.35		19			18.2			31.85
		122		14.2	17.85		24.45				26.5	24.35		22.6			18.95
		118		14.95	21.25		23.6					25.1		39.25			36.1
		124	10.1
		139			20.1		21.85		22.75			35.1		28		35.85				34.5
		146	9.35		15		20.45				29.25		24.75	18.5
		153		13.85		21.35	21.45			29.1		35.85		35			52.75		45.6	37.75
		178	3.85			10.35
		179	4.95			11.85		21.75		17.85
		180	7.35			18.1		17.5		20.5
		190						20.45		24.25
		210		18.1		19.1			31.25	26.95	18.95	24.75	13.85
		215		11.6		15.25			23	24.45	24.75	18.35	16.5
		275	10.95		15.6
		546					11.7333	11.6333	13
		563	8.23333	7.9	17			26.6333	27.3	35.5
		812
		835		10.5		16.1667		18.75			27.25			24.1	22.1
		836		13.25		15.9		19.85			23.1			29.35
		837		13		21.4		26.7333			29.5667			37
		851			13.85		22.95				26.25
		855			10.1	11.1		11.6			19.85
		N	9	13	10	11	10	13	11	8	13	7	6	10	7	6	4	5	4	4	5	3
		Mean	8.63889	14.3385	17.1017	16.5288	20.6883	21.8038	24.1455	25.625	25.5359	26.8524	22.2583	27.7117	28.8071	29.1694	33.8167	28.72	29.375	34.6375	32.5267	29.3167
		SD	2.79578	4.2062	3.5264	4.12365	3.53052	5.9051	5.80024	5.37102	4.15257	6.33397	5.6296	7.45255	5.36636	5.85713	14.434	3.40837	11.5621	3.62109	4.25615	5.9679
		Poglut1-Ctr	Strength (g)
		Animal ID	12 days	13 days	14 days	15 days	16 days	17 days	18 days	19 days	20 days	21 days	22 days	23 days	24 days	25 days	26 days	27 days	28 days	29 days	30 days	31 days
		16	18.7333		25.5333		27.7		29.7			33.9667		33.4333		36.6667			49.9		46.1333
		21	13.7333		16.8		28.3			39.4		37.8		32.0667			34.0667		33.2		45.5
		22	12.9667		20.6333		22.7333			26.7333		38.7333		30.8667			33.4333		42.1333		54.4
		48													62.9667	52.1667			49.6667		55.3333
		49													60.0667	38.5667			45.2333		50.7333
		55		25.5667		30.2333			37.0667		49.2333		34.8333			42.7667
		63											55.5		49.5			48.7		72.75		58.75
		64											39.85		55.35			60.5		49.35		61.1
		98		22.5				36.1	42.75
		99		21.25				31.85	38.25
		100		22.75				37.1	39.1		41.1
		113				30.5	38.7		46.1				43.1	45		41			58.1			77.9
		127	22.35				45	44.7		39.25
		138			16.7		24.25		27.5			34.35		40.75		41.6				59.85
		140			29		27.35		37.35			42.1		54.75		46.5				67.2
		147	16.25		23		29.85				44.95		48.75	50.5
		148	13.8		25.35		29.25				38.95		51	45.6
		191						54.1		60
		195						68.95		51
		204					50.35			55.6		57.85		63.6			74.45
		205					40.45			64.7		67		73.35			76.5
		206					43.85			56		61.35		67.6			75.35
		208	22.7			34.25		45.3		47.2			48.1
		209	22			32.95		43.75		45.3			51.6
		211		24.2		30.75			53.85	43.85	72.95	58.1	48.7
		212		20.95		24.2			47.75	50.2	63.35	55.2	41
		216		26.25		36.35			59	54.75	58.2	45.85	38.75
		547					35.2333	51.4667	47.5667
		838						35.6667			35.9			58.3333	49.7333
		840						37.3			40.4			51.3
		853			26.75		36.75				57.35
		854			33		36.5				54.5
		856			14.5	23.25		25.6			40.25
		857			18.1	22.75		31.6			34.1
		N	8	7	11	9	15	13	12	13	13	11	11	13	5	7	5	2	6	4	5	3
		Mean	17.8167	23.3524	22.6697	29.4704	34.4178	41.8064	42.1653	48.7679	48.5564	48.3909	45.5621	49.7808	55.5233	42.7524	58.76	54.6	46.3722	62.2875	50.42	65.9167
		SD	4.16658	2.05339	5.83775	4.96481	8.19382	11.49	9.24657	10.1009	11.8518	11.8364	6.42069	13.6178	6.03904	5.19019	22.8436	8.34386	8.40966	10.1146	4.54591	10.4442
	Two-way ANOVA	Ordinary
	Alpha	0.05
	Source of Variation	% of total variation	P value	P value summary	Significant?
	Interaction	4.541	0.0002	***	Yes
	Row Factor	32.98	<0.0001	****	Yes	Genotype
	Column Factor	32.23	<0.0001	****	Yes	Age
	ANOVA table	SS (Type III)	DF	MS	F (DFn, DFd)	P value
	Interaction	3351	19	176.4	F (19, 271) = 2.741	P=0.0002
	Row Factor	23781	19	1252	F (19, 271) = 19.45	P<0.0001
	Column Factor	24336	1	24336	F (1, 271) = 378.2	P<0.0001
	Residual	17439	271	64.35

## Sheet: Fig 2
Figure 2B
Number of PAX7+ cells per mm²﻿
Genotype	#1	#2	#3	#4	#5	N	Mean	SD						Unpaired t test	E16	P0	P21
Poglut1 Ctr E16	897.749	1038.27	1103.32			3	1013.11	105.069						P value	0.0002	<0.0001	<0.0001
Poglut1 cKO E16	273.228	244.604	244.604			3	254.145	16.526						P value summary	***	****	****
Poglut1 Ctr P0	536.047	559.467	653.145	619.316	832.694	5	640.134	117.285						Significantly different (P < 0.05)?	Yes	Yes	Yes
Poglut1 cKO P0	195.163	49.4412	54.6456	54.6456	270.626	5	124.904	102.15						One- or two-tailed P value?	Two-tailed	Two-tailed	Two-tailed
Poglut1 Ctr P21	159.656	149.719	216.629	190.793	213.979	5	186.155	30.6354						t, df	t=12.36, df=4	t=7.407, df=8	t=7.542, df=8
Poglut1 cKO P21	49.3543	61.6101	89.434	74.5283	77.5095	5	70.4872	15.4112
Figure 2C
Pax7 mRNA expression - Hindlimb muscles														Unpaired t test	P0	P21
Genotype														P value	<0.0001	<0.0001
Poglut1 Ctr P0	0.808163	1.07165	1.381	1.27186	1.13061	1.18964	0.957064	1.0881	1.04599	0.569092	0.817783	0.669025		P value summary	****	****
Poglut1 cKO P0	0.078922	0.067404	0.084484	0.043508	0.10093									Significantly different (P < 0.05)?	Yes	Yes
Poglut1 Ctr P21	0.692948	0.687758	1.37918	1.61418	0.904855	0.963966	0.757119							One- or two-tailed P value?	Two-tailed	Two-tailed
Poglut1 cKO P21	0.025916	0.539743	0.050929	0.115562	0.407171	0.069124	0.335024	0.214221	0.073442	0.054974				t, df	t=8.309, df=15	t=6.161, df=15
Figure 2D
Pax7 mRNA expression - Isolated muscle cells
		Pax7					Pax7
	Poglut1 Ctr	Non-Satellite Cell fraction (non-SC)	Satellite Cell fraction (SC)			Poglut1 cKO	Non-Satellite Cell fraction (non-SC)	Satellite Cell fraction (SC)
	1	3.18027	20.0474			1	0.023221	1.76054						One-way ANOVA
	2	1.17905	12.3135			2	0.135587	5.41824						Tukey's multiple comparisons test	Mean Diff.	95.00% CI of diff.	Significant?	Summary	Adjusted P Value
	3	0.875489	12.5566			3	0.084831	3.45091						Poglut1-Ctr non-SC vs. Poglut1-cKO non-SC	1.472	-4.201 to 7.145	No	ns	0.8899
	4	1.91325	13.2355			4	0.101668	2.63031						Poglut1-Ctr non-SC vs. Poglut1-Ctr SC	-17.72	-23.40 to -12.05	Yes	****	<0.0001
	5	1.9591	24.1851			5	0.221072	1.01191						Poglut1-Ctr non-SC vs. Poglut1-cKO SC	-2.403	-8.075 to 3.270	No	ns	0.652
	6	1.74171	31.5457			6	0.13517	5.87483						Poglut1-cKO non-SC vs. Poglut1-Ctr SC	-19.19	-24.87 to -13.52	Yes	****	<0.0001
	7	0.706576	21.7316			7	0.552149	8.22674						Poglut1-cKO non-SC vs. Poglut1-cKO SC	-3.874	-9.547 to 1.799	No	ns	0.2612
	Mean	1.65078	19.3736			Mean	0.1791	4.05335						Poglut1-Ctr SC vs. Poglut1-cKO SC	15.32	9.647 to 20.99	Yes	****	<0.0001
	SD	0.839315	7.20322			SD	0.175086	2.56558
	n=7					n=7
Figure 2G
PAX7/M-Cad Quantification - Number of cells per mm2
Genotype	PAX7	M-Cad	#1	#2	#3	#4	#5	N	Mean	SD				Multiple unpaired t test	Discovery?	P value	Mean of cont	Mean of cko	Difference	SE of difference	t ratio	df	q value
Poglut1 Ctr P0	+	-	106.638	144.371	196.87	170.62	190.307	5	161.761	36.9695				Poglut1 Ctr P0 PAX7 vs. Poglut1 cko P0 PAX7	No	0.870228	161.8	157.5	4.266	25.29	0.1687	8	0.585954
Poglut1 cKO P0			157.496	137.809	183.745	209.994	98.4349	5	157.496	42.7811				Poglut1 Ctr P0 M-Cad vs. Poglut1 cko P0 M-Cad	No	0.117595	182.4	144.4	38.06	21.71	1.754	8	0.118771
Poglut1 Ctr P0	-	+	164.058	170.62	242.806	157.496	177.183	5	182.433	34.538				Poglut1 Ctr P0 double vs. Poglut1 cko P0 double	Yes	0.001921	283.2	68.25	214.9	47.43	4.531	8	0.004811
Poglut1 cKO P0			111.56	170.62	124.684	124.684	190.307	5	144.371	34.0988				Poglut1 Ctr P21 PAX7 vs. Poglut1 cko P21 PAX7	No	0.633928	72.31	59.97	12.35	23.99	0.5147	4	0.512214
Poglut1 Ctr P0	+	+	221.479	347.803	413.427	236.244	196.87	5	283.164	93.0052				Poglut1 Ctr P21 M-Cad vs. Poglut1 cko P21 M-Cad	No	0.086251	67.02	48.5	18.52	8.178	2.264	4	0.116152
Poglut1 cKO P0			39.374	59.0609	32.8116	52.4986	157.496	5	68.2482	50.9585				Poglut1 Ctr P21 double vs. Poglut1 cko P21 double	Yes	0.002382	97.88	31.75	66.14	9.66	6.847	4	0.004811
Poglut1 Ctr P21	+	-	44.9741	52.9108	119.049			3	72.3114	40.6702
Poglut1 cKO P21			63.4929	50.2652	66.1385			3	59.9655	8.50421
Poglut1 Ctr P21	-	+	60.8474	58.2018	82.0117			3	67.0203	13.0501
Poglut1 cKO P21			42.3286	52.9108	50.2652			3	48.5015	5.50713
Poglut1 Ctr P21	+	+	92.5938	84.6572	116.404			3	97.8849	16.5214
Poglut1 cKO P21			34.392	29.1009	31.7465			3	31.7465	2.64554

## Sheet: Fig 3A, C, D
Figure 3A
Internal nuclei - % myofibers
Genotype	#1	#2	#3	#4	#5	N	Mean	SD					Unpaired t test	E16	P0	P21
Poglut1 Ctr E16	16.7522	21.3276	22.5065			3	20.1954	3.03964					P value	0.8001	0.0086	0.0206
Poglut1 cKO E16	18.5449	14.3778	24.8185			3	19.2471	5.25562					P value summary	ns	**	*
Poglut1 Ctr P0	1.4418	1.09648	3.35587	3.06229	0.595696	5	1.91042	1.22747					Significantly different (P < 0.05)?	No	Yes	Yes
Poglut1 cKO P0	8.13432	5.29659	10.3034	4.34922	4.18168	5	6.45303	2.67274					One- or two-tailed P value?	Two-tailed	Two-tailed	Two-tailed
Poglut1 Ctr P21	0.470387	0.763265	0.70919	1.20776	0.111111	5	0.652342	0.403132					t, df	t=0.2706, df=4	t=3.454, df=8	t=2.878, df=8
Poglut1 cKO P21	3.52064	1.98897	1.57515	1.23159	1.42329	5	1.94793	0.922287
Figure 3C													Unpaired t test
Myonuclei number (P21 EDL)													P value	<0.0001
Genotype	#1	#2	#3	#4	#5	N	Mean	SD					P value summary	****
Poglut1 Ctr P21	0.067733	0.065578	0.077382	0.087567	0.074322	5	0.0745164	0.00872464					Significantly different (P < 0.05)?	Yes
Poglut1 cKO P21	0.029853	0.026477	0.026732	0.029646	0.024192	5	0.02738	0.00237956					One- or two-tailed P value?	Two-tailed
													t, df	t=11.66, df=8
Figure 3D													Unpaired t test	P21
eMHC expressing fibers per mm²﻿	#1	#2	#3	N	Mean	SD							P value	0.0033
Poglut1 Ctr P21	0.828093	1.98742	0.662474	3	1.15933	0.721914							P value summary	**
Poglut1 cKO P21	79.4969	45.7107	62.1069	3	62.4382	16.8955							Significantly different (P < 0.05)?	Yes
													One- or two-tailed P value?	Two-tailed
													t, df	t=6.276, df=4

## Sheet: Fig 3B
Figure 3B
Myofiber cross-sectional area (µm²)
Poglut1 Ctr P0				Poglut1 cKO P0					Unpaired t test (P0)				Poglut1 Ctr P21				Poglut1 cKO P21					Unpaired t test (P21)
#1	#2	#3	#4	#1	#2	#3	#4		P value	<0.0001			#1	#2	#3	#4	#1	#2	#3	#4		P value	<0.0001
260.143	147.727	122.382	236.031	215.402	225.154	275.039	154.211		P value summary	****			571.108	877.717	940.35	310.206	507.417	792.654	378.764	501.42		P value summary	****
190.272	140.601	134.278	140.118	212.615	223.493	339.981	306.706		Significantly different (P < 0.05)?	Yes			500.857	734.04	465.943	859.096	923.422	607.292	584.862	272.118		Significantly different (P < 0.05)?	Yes
143.655	143.226	178.269	202.863	222.903	109.201	318.762	403.155		One- or two-tailed P value?	Two-tailed			262.172	1109	789.268	495.567	640.09	674.369	310.206	392.306		One- or two-tailed P value?	Two-tailed
204.792	154.318	210.794	188.878	64.299	204.096	333.605	326.586		t, df	t=24.31, df=1730			126.748	657.441	554.392	1029.65	695.741	355.488	146.85	460.018		t, df	t=9.405, df=2268
192.308	119.489	171.089	108.29	57.655	120.775	221.671	161.819						932.098	240.166	1990.94	699.973	886.604	431.664	258.152	351.044
155.496	155.764	211.812	193.326	51.278	295.561	368.005	154.907			Poglut1 Ctr P0	Poglut1 cKO P0		268.52	484.987	1253.73	1301.55	1080.85	681.14	565.607	263.23			Poglut1 Ctr P21	Poglut1 cKO P21
261.054	167.66	220.331	193.915	365.54	331.408	432.197	174.679		Number of values	685	1047		358.874	1361.43	1406.72	1073.66	1007.43	791.384	545.293	385.958		Number of values	1136	1134
139.475	150.567	237.371	115.149	419.444	691.536	321.442	252.749						1134.81	1208.66	1645.83	1355.51	610.466	882.584	643.899	269.155
304.295	130.098	163.427	199.327	258.911	253.07	523.501	456.255		Minimum	34.78	39.36		281.64	481.813	1446.92	716.901	630.568	454.94	533.02	410.504		Minimum	109.8	100.1
183.627	188.289	106.308	227.458	227.619	240.961	575.208	294.007		Maximum	339.4	651.1		654.267	783.343	1645.61	284.602	702.089	579.784	496.837	385.535		Maximum	1600	2372
185.985	125.33	126.883	404.816	137.814	214.705	267.913	223.225		Range	304.6	611.7		920.248	550.372	1577.48	786.94	436.954	578.303	111.513	575.764		Range	1490	2272
138.082	195.791	120.239	106.147	84.446	208.329	265.877	237.746						668.656	1079.37	1206.12	599.463	701.666	672.042	442.244	494.298
112.845	157.586	128.598	146.387	73.944	136.046	273.003	272.574		Mean	163.2	251.1		673.734	132.038	1806.01	1135.02	602.002	548.89	359.932	396.75		Mean	644.6	548.9
174.733	128.223	159.622	261.751	136.743	481.064	193.004	162.248		Std. Deviation	44.26	87.53		491.758	120.4	687.277	1168.24	992.192	934.637	369.242	289.892		Std. Deviation	260.5	223
190.647	195.469	129.402	127.259	100.092	199.006	201.845	210.526		Std. Error of Mean	1.691	2.705		407.118	1152.59	528.577	742.928	689.604	1247.59	804.926	415.159		Std. Error of Mean	7.728	6.622
293.739	197.773	143.601	108.183	126.883	203.346	184.538	478.492						278.466	1115.34	654.056	163.144	446.476	562.856	556.72	512.707
164.123	171.893	305.099	124.151	106.522	147.084	192.897	292.829						443.09	768.743	1268.96	1077.26	861	628.029	399.289	275.292
377.596	152.067	180.359	226.547	82.946	192.147	395.6	208.115						226.624	973.36	972.725	1042.34	369.877	794.77	286.295	247.572
129.348	147.138	305.474	181.163	106.629	124.687	261.108	322.46						682.198	712.034	1321.65	2579.19	428.49	957.913	530.27	216.89
101.539	154.854	239.728	206.078	139.422	215.884	180.787	331.301						307.243	851.267	1786.33	916.228	783.978	710.553	303.011	482.236
175.429	131.116	187.164	219.153	169.321	201.042	175.965	101.646						553.122	752.026	363.74	1103.28	548.256	969.974	151.929	511.86
122.007	126.187	226.279	126.991	215.402	304.134	220.224	233.834						1085.72	571.108	567.511	544.024	607.292	650.035	528.365	476.735
107.379	130.634	371.702	168.517	212.615	142.101	170.553	365.433						969.128	811.698	336.656	1033.45	950.93	758.798	532.174	362.682
159.944	132.402	189.736	228.958	222.903	485.297	319.781	214.277						232.548	132.038	939.081	1075.99	791.172	779.534	467.001	424.681
115.845	128.116	152.549	204.685	64.299	176.447	103.843	330.658						513.553	1114.29	1120.63	735.098	587.825	1229.61	285.872	280.582
132.188	120.614	211.383	152.871	57.655	342.607	173.125	370.738						301.107	684.103	1817.43	318.67	719.228	888.085	389.344	338.137
161.391	180.895	240.961	138.779	51.278	196.273	349.733	115.363						362.471	851.267	2113.25	524.345	664.847	405.426	563.914	465.943
107.272	123.508	259.661	217.063	365.54	380.865	195.148	456.737						251.804	807.466	425.104	1055.25	624.008	692.778	595.654	405.214
198.845	155.55	166.267	114.559	419.444	194.772	371.059	572.422						315.284	619.988	1074.72	262.596	526.884	1037.9	989.653	298.568
423.945	105.986	142.53	121.472	258.911	158.658	363.236	298.883						387.651	766.204	538.734	444.148	231.914	339.406	229.163	336.021
298.294	104.54	212.455	281.148	227.619	639.883	312.172	286.827						865.021	760.067	878.14	756.682	417.487	1014.62	399.078	203.982
214.705	130.956	164.338	151.371	137.814	219.635	269.359	186.842						194.037	1292.88	1633.76	1124.44	1004.47	679.659	546.774	223.45
147.298	147.834	231.477	134.814	84.446	287.685	346.09	346.893						380.668	587.613	459.807	599.463	296.875	683.045	487.526	338.983
183.145	140.333	306.706	104.968	73.944	246.319	208.382	149.495						831.165	311.898	278.677	506.782	834.127	679.871	158.277	290.527
113.756	113.006	142.369	123.561	136.743	196.648	230.458	208.918						702.3	638.397	403.098	757.951	1399.73	1032.82	407.753	619.988
130.849	109.523	251.409	265.126	100.092	204.685	402.619	243.479						368.396	768.108	391.46	1058.63	292.431	957.913	538.734	341.311
156.086	136.1	194.88	189.468	126.883	176.93	115.149	387.241						925.327	135.636	958.76	805.984	475.677	801.964	636.916	438.858
149.924	115.042	185.181	128.437	106.522	330.765	140.547	166.856						120.612	1080.85	574.282	721.344	163.778	794.558	435.896	291.585
150.728	138.457	194.344	199.488	82.946	226.547	333.498	256.982						604.964	776.995	425.951	290.527	530.058	902.897	601.579	317.823
104.54	112.148	118.149	146.012	106.629	204.096	223.761	249.373						480.12	808.947	1639.9	998.752	480.12	937.811	244.61	436.531
194.933	115.738	129.938	134.599	139.422	206.989	45.492	261.268						502.973	593.538	1008.91	622.95	457.268	555.873	558.201	321.844
256.767	114.827	345.982	105.397	169.321	554.74	193.54	221.51						276.773	1307.48	1412.43	694.26	548.89	751.18	330.942	262.596
163.534	114.935	153.192	215.991	420.087	453.094	124.74	117.989						110.667	661.673	904.378	1432.95	516.727	624.643	305.974	421.719
110.166	131.116	112.095	154.05	348.179	257.678	202.113	117.935						1010.6	958.336	430.606	822.489	633.53	801.964	658.076	342.58
102.075	197.237	110.38	183.574	105.772	227.029	177.68	445.217						972.09	1128.46	972.514	446.899	924.692	788.845	429.971	231.49
107.433	111.666	106.522	219.42	190.164	344.107	214.009	274.61						1289.07	578.091	587.825	771.705	264.923	842.803	458.326	572.59
151.639	103.521	189.2	216.902	555.972	290.203	261.697	198.523						628.029	189.805	1694.49	1106.24	523.922	705.898	306.82	536.194
220.063	108.183	205.757	199.059	200.506	394.689	256.714	216.527						281.005	1142.85	889.566	1210.56	532.174	718.594	781.862	338.56
119.328	151.746	262.662	168.892	118.792	139.958	148.745	175.322						298.356	1431.05	739.542	1074.08	724.307	800.271	351.468	501.069
131.009	138.725	186.414	187.325	515.625	172.804	212.615	151.424						379.822	645.168	281.64	624.432	372.628	698.28	624.643	268.52
108.29	126.776	171.678	171.625	306.706	216.098	262.769	121.204						545.928	923.846	450.92	1069.64	172.666	586.555	549.737	355.7
141.994	133.742	196.862	229.708	122.865	165.034	145.209	201.202						972.937	587.402	347.87	652.363	685.372	464.039	454.305	396.538
120.239	119.489	103.736	168.946	347.858	174.411	174.572	191.129						367.549	424.681	1177.77	274.657	446.899	975.053	453.247	395.269
166.159	129.348	148.692	308.635	194.397	173.072	227.083	288.381						390.19	983.94	1347.68	712.457	827.356	690.662	555.662	181.553
278.415	118.203	173.554	106.736	400.261	290.364	387.938	135.028						351.044	863.116	563.914	815.93	107.704	377.918	633.107	389.132
115.738	121.311	213.634	505.39	116.328	111.237	431.768	134.171						432.722	1223.47	472.291	616.602	415.371	1022.45	280.582	431.876
127.312	106.79	281.791	251.838	149.174	136.743	166.963	70.354						922.576	134.578	367.549	1278.91	339.195	712.669	560.105	190.652
234.906	135.189	150.781	131.063	187.7	196.969	445.485	103.414						1712.27	714.785	859.731	596.5	408.811	853.594	125.69	409.023
126.348	146.655	218.617	189.575	134.599	218.617	416.658	85.196						386.805	586.978	771.917	373.474	854.229	1018.22	382.573	265.346
103.736	111.666	304.295	141.565	360.128	239.192	316.566	174.679						578.091	634.8	254.555	447.322	646.015	880.256	505.301	372.204
186.253	153.889	210.419	108.022	436.698	172.536	143.869	265.341						697.222	936.542	973.572	512.707	321.632	1084.24	642.629	428.49
118.9	129.402	161.819	219.528	245.354	359.432	82.196	265.984						998.329	742.504	1301.97	1308.75	653.421	512.072	773.61	650.247
103.897	119.971	299.044	154.8	217.545	156.032	289.131	293.418						1197.66	991.981	303.434	588.671	732.136	754.142	562.856	148.12
133.849	135.992	319.245	263.84	202.703	113.327	164.498	284.202						1332.23	966.8	321.42	1217.12	773.398	829.684	482.66	344.273
136.153	127.044	155.818	101.914	189.575	234.691	143.173	328.622						779.111	795.193	1188.35	1166.13	248.418	358.45	369.454	399.712
107.111	152.657	214.437	198.095	117.024	183.895	150.031	123.668						1144.33	830.53	1055.88	884.276	597.347	721.979	722.191	356.123
232.548	113.381	130.313	214.973	280.344	236.192	193.969	174.893						926.808	645.38	377.494	749.91	132.25	555.873	107.493	512.707
228.047	111.398	317.369	146.87	349.68	261.697	131.116	74.801						233.395	633.53	850.209	817.199	708.437	850.632	174.57	149.813
161.605	114.667	273.164	103.736	235.763	189.253	233.727	66.014						407.118	1148.14	1194.69	863.328	478.004	539.792	488.373	424.258
251.624	152.925	254.731	114.238	906.295	186.092	106.522	82.946						311.475	1294.78	1617.26	372.416	723.884	657.653	755.412	278.466
249.909	131.652	182.716	155.068	359.592	160.962	149.817	153.139						1154.91	1304.51	531.328	897.607	416.429	510.802	493.874	564.972
196.005	143.226	246.694	204.417	145.744	248.837	148.316	277.879						585.709	494.721	207.156	1239.13	849.574	917.498	110.032	681.775
155.014	117.56	203.721	204.149	103.575	180.412	379.15	144.834						1237.44	708.437	1073.23	810.851	132.673	1557.38	912.208	309.782
125.222	119.971	215.348	347.483	110.434	226.118	207.257	245.033						769.378	796.251	1053.56	907.764	133.731	1130.37	296.875	449.862
111.344	138.297	246.426	126.723	507.051	347.751	376.257	185.61						448.592	1042.34	155.103	865.867	172.454	575.552	616.179	419.814
123.079	149.656	111.344	174.733	474.848	225.904	145.744	369.666						650.035	773.186	753.296	1013.14	899.088	676.274	604.118	295.817
118.792	104.325	355.091	139.207	260.518	161.605	100.092	71.158						758.798	811.063	652.998	719.652	520.324	837.09	462.769	719.863
111.773	118.471	202.06	251.195	111.666	305.152	295.883	90.019						678.39	248.63	1549.97	434.415	464.462	1278.91	395.692	360.566
133.903	126.187	240.639	171.625	372.399	94.305	84.768	300.919						555.45	687.912	747.371	759.009	574.494	982.67	108.974	436.954
384.883	104.861	242.461	102.182	107.647	154.532	131.384	49.725						575.129	1223.26	1104.97	301.318	815.93	788.21	552.064	431.029
196.166	120.293	257.732	227.297	221.349	208.329	201.202	221.832						262.384	1002.77	554.815	114.052	590.999	804.926	126.114	337.079
159.837	178.644	162.998	274.343	219.528	497.782	85.571	381.722						472.503	806.619	278.254	341.522	826.51	664.001	615.968	424.681
117.185	117.935	222.314	146.655	217.009	606.769	187.753	225.047						556.296	1168.67	1269.39	384.054	883.43	776.36	571.532	323.748
170.339	127.794	102.611	258.375	125.865	902.115	235.763	295.883						465.097	1219.24	1070.7	515.881	1545.95	842.803	876.659	499.164
187.217	105.933	141.19	351.394	116.006	151.263	119.918	87.875						302.376	1311.07	1536.22	1147.08	438.012	1312.77	188.324	687.7
152.764	116.596	129.884	158.711	377.757	436.055	204.9	152.549						624.432	650.67	457.902	382.15	151.506	1162.11	629.298	358.874
114.238	76.302	198.952	152.335	215.455	368.166	105.45	172.107						798.578	675.85	542.754	299.837	450.496	1407.35	361.413	270.425
108.665	58.941	198.952	240.478	111.452	579.763	241.872	361.682						739.754	1187.92	773.821	574.282	642.418	814.872	104.954	297.721
113.595	64.728	272.467	173.929	124.74	667.424	184.324	277.879						798.79	802.599	207.58	577.033	281.005	1058.85	502.55	319.093
165.141	87.232	161.551	140.225	112.523	166.588	68.371	96.234						334.963	1632.07	417.487	579.996	852.325	1011.45	713.515	512.495
154.05	40.294	113.488	240.907	187.271	560.205	96.663	248.194						191.921	1275.95	696.587	967.647	177.956	837.301	708.225	319.939
153.943	120.775	158.497	208.65	824.582	850.73	208.329	380.65						471.868	659.346	1070.06	881.314	403.098	883.853	490.7	171.396
206.507	90.769	138.243	245.89	175.376	104.915	109.308	134.385						757.528	693.836	244.398	1161.47	643.899	922.999	652.151	400.347
143.28	44.473	156.89	194.826	282.112	595.57	109.523	100.735						577.456	146.427	189.382	619.353	557.566	635.646	365.222	332.847
73.033	93.073	135.082	120.882	294.811	424.749	316.083	95.698						293.066	1180.31	1689.84	1039.38	746.525	380.034	496.837	344.485
45.492	47.956	119.382	157.425	114.72	363.29	152.817	202.703						364.164	864.598	885.969	1340.27	894.222	264.923	639.667	317.823
114.774	111.344	187.11	183.574	315.762	488.244	218.563	137.278						249.9	117.226	1402.27	334.328	693.625	413.043	545.293	539.792
208.329	144.03	253.606	177.465	121.311	540.648	116.381	57.869						345.543	547.409	257.306	804.08	744.409	440.551	735.733	484.987
48.653	101.592	344.857	210.633	590.962	614.109	215.134	96.663						395.48	795.193	289.046	759.009	327.98	293.912	584.862	501.704
93.287	33.864	351.394	189.843	1292.79	251.302	490.762	245.194						500.646	747.16	1109.63	849.574	675.216	729.597	402.252	401.405
74.158	76.302	197.398	214.598	207.096	435.037	114.613	108.451						614.063	1265.58	634.588	1162.53	513.553	408.388	558.836	281.005
135.885	72.658	368.326	194.933	115.631	383.704	158.068	320.102						738.272	1110.69	1644.56	911.361	590.364	818.892	454.094	462.981
56.69	101.592	258.268	192.361	252.963	152.603	155.925	224.296						553.334	150.659	574.494	397.596	708.014	588.248	223.45	644.11
56.797	93.662	197.612	245.086	116.863	441.199	234.531	155.55						297.933	865.444	1310.86	471.868	934.002	837.936	389.556	467.213
90.554	107.808	143.655	170.714	230.78	112.845	120.507	433						859.096	1095.88	656.383	822.066	342.369	501.915	383.631	487.315
135.885	103.307	193.111	245.408	135.564	343.357	323.638	104.968						351.044	912.419	454.517	777.842	449.015	626.336	304.492	177.956
124.74	119.918	272.306	173.715	229.172	198.523	254.303	253.767						307.032	656.383	993.674	585.074	510.591	873.908	334.328	687.277
151.906	91.09	314.047	187.432	189.361	276.807	189.682	239.514						222.392	819.95	635.435	1196.17	817.199	544.235	629.933	207.791
120.454	54.011	161.658	166.32	161.123	626.969	222.421	737.349						335.809	637.551	499.588	1279.33	744.62	903.955	551.006	391.037
138.886	78.23	182.877	131.974	110.594	405.78	139.368	126.08						249.476	1317.21	1366.3	1177.55	525.614	360.143	150.236	498.318
73.944	104.325	331.89	127.366	104.647	575.798	141.94	276.164						248.207	807.466	936.965	1169.72	420.661	566.242	459.172	146.427
82.731	37.936	188.718	188.503	137.707	317.584	113.541	178.858						313.38	879.621	891.048	635.435	582.958	1381.11	604.33	375.802
170.178	105.45	161.176	181.966	106.683	122.061	338.427	105.29						267.251	834.55	1720.1	870.946	1112.38	1078.74	582.958	304.281
171.678	98.324	292.132	116.167	85.196	106.468	279.594	487.815						283.967	678.178	1098.2	1160.41	353.795	639.455	236.357	286.295
186.574	109.576	239.728	202.971	106.093	754.549	142.69	122.329						153.41	914.324	540.215	564.126	831.588	817.622	371.57	499.376
157.158	68.907	198.845	203.828	33.007	522.376	204.953	264.751						119.342	908.399	1073.45	777.418	352.737	751.18	529.423	482.236
100.092	101.164	188.932	164.552	65.692	497.032	272.467	436.43						133.731	1043.82	598.616	946.275	550.795	903.955	595.654	314.226
97.949	86.161	203.882	120.239	83.374	497.835	266.519	387.938						530.904	1256.06	622.316	1109	511.649	1353.39	502.973	519.69
111.237	82.731	115.417	209.508	75.659	558.973	186.199	320.424						196.788	1081.06	603.06	445.841	885.758	382.784	338.56	432.299
42.437	98.378	107.647	226.279	58.834	686.178	294.114	325.3						262.596	1493.26	974.418	1100.53	442.032	1063.5	129.288	440.763
32.096	96.663	221.778	179.877	70.3	369.184	220.171	412.8						768.108	739.754	956.432	1118.09	749.064	523.075	298.144	241.436
67.407	103.95	228.744	115.31	81.66	289.185	123.454	274.718						344.696	631.626	1221.99	600.521	391.037	999.598	551.43	384.054
81.606	96.234	345.875	316.137	68.8	317.476	209.883	271.663						305.339	598.828	518.42	1081.7	507.205	1069	208.849	279.1
376.096	86.697	199.863	221.189	110.594	232.12	373.577	104.486						510.591	348.505	694.26	1080.01	586.132	511.86	338.348	512.284
122.543	59.262	296.311	189.039	107.915	422.659	259.715	246.694						985.633	638.397	1383.65	227.893	222.603	966.166	573.224	413.678
162.944	87.34	169.535	134.76	71.158	317.637	250.284	189.414						279.947	683.045	1041.49	384.054	833.069	254.343	250.746	453.882
137.439	174.09	294.114	153.3	51.6	299.205	123.99	173.929						278.254	980.766	1574.73	347.659	789.903	1380.27	513.976	542.542
291.167	159.462	181.698	307.081	94.627	481.814	285.541	403.209						232.972	699.126	435.473	616.179	641.36	1013.14	687.065	399.289
319.298	297.383	369.237	193.165	101.968	399.833	277.772	347.536						841.956	649.612	1031.76	301.107	587.19	1346.83	428.702	338.137
206.936	296.204	234.477	182.877	52.94	594.123	307.028	165.356						272.118	1512.94	683.891	769.589	380.034	1166.97	705.051	431.241
475.92	187.914	247.176	279.433	47.367	514.071	200.077	308.207						201.232	928.712	387.228	1329.69	568.358	1057.58	624.22	525.403
307.51	238.924	212.24	341.857	72.551	449.557	142.047	117.453						268.732	748.006	438.858	225.142	523.71	657.441	467.424	385.747
148.477	220.706	165.088	326.318	23.308	499.657	167.874	265.341						222.18	957.913	892.106	1081.91	444.36	467.213	347.447	544.024
181.323	279.54	106.951	347.751	89.161	184.806	385.151	305.581						310.629	698.068	1870.76	852.748	1048.69	676.908	431.029	308.301
196.326	144.994	279.111	228.529	43.509	305.635	361.253	286.934						806.196	1120	554.18	886.181	711.822	955.374	268.097	684.949
138.564	274.503	93.662	124.526	60.173	329.533	135.028	542.737						724.095	965.319	845.765	490.489	327.557	473.561	294.547	508.263
336.445	286.345	40.937	111.773	40.616	180.144	118.846	118.364						126.325	985.633	495.356	1097.15	668.656	754.989	375.378	414.524
250.981	199.488	68.371	365.861	111.452	615.181	203.828	128.652						237.204	1709.94	750.334	1464.48	745.044	778.476	309.571	331.789
240.478	136.153	190.647	260.518	92.376	253.499	258.804	183.574						229.586	1025.2	1901.44	792.019	386.805	782.285	624.008	350.833
270.699	283.398	85.196	103.2	109.523	451.701	265.769	350.323						850.632	1357.84	441.398	793.923	273.599	775.302	357.181	455.152
279.058	120.4	77.641	251.999	91.09	274.021	270.002	588.39						1284.62	709.706	965.531	1743.58	529	837.09	259.422	304.492
215.187	251.141	162.677	228.583	51.225	608.644	117.614	224.886						112.571	576.187	505.301	276.138	887.027	1151.95	473.561	125.69
170.875	111.237	210.097	219.796	120.775	144.941	112.095	543.273						722.614	943.524	559.47	382.784	857.192	410.504	494.721	534.502
132.992	255.749	54.333	112.095	46.081	290.042	399.779	158.122						659.557	1599.48	1337.52	687.065	484.987	901.628	713.092	550.583
115.042	247.766	106.522	141.029	60.763	668.013	710.611	148.049						830.742	946.487	639.244	533.232	801.541	984.786	431.664	290.104
219.796	119.703	34.293	132.027	78.873	191.129	251.248	499.068						479.062	823.124	436.108	1054.83	571.32	542.966	504.454	795.193
244.068	107.54	151.478	116.221	98.378	423.302	300.812	117.56						873.485	1053.35	223.238	558.836	649.612	108.128	771.917	407.753
129.348	242.943	131.438	132.563	52.725	531.967	454.166	126.026						1125.71	648.342	638.186	728.327	635.646	1649.85	524.345	733.829
213.151	162.141	113.916	112.63	90.501	190.754	295.99	222.957						302.165	1303.88	439.282	743.986	555.873	706.956	674.581	427.009
211.865	157.586	109.148	174.947	87.018	178.912	270.699	177.412						336.867	1311.5	977.38	598.828	1125.71	1666.35	388.498	813.602
168.41	291.114	102.289	128.759	54.761	312.761	239.3	325.567						439.282	858.038	358.45	1124.23	961.087	796.251	906.494	359.932
343.518	114.077	177.251	264.108	98.27	175.215	80.159	105.129						547.409	137.752	672.888	874.12	915.382	941.197	247.995	239.32
106.79	256.285	162.301	228.101	120.454	287.953	61.406	427.481						1021.18	588.883	671.618	1444.81	632.049	550.795	254.132	578.514
252.588	271.717	120.721	132.456	103.414	419.873	78.873	282.755						872.638	1287.59	1081.91	1094.39	810.64	241.647	989.865	489.008
130.313	292.989	209.025	222.367	110.005	378.614	75.283	481.278						405.426	535.348	981.189	1188.56	850.632	467.848	676.274	662.52
240.8	165.945	223.332	379.793	62.799	632.863	69.229	257.035						405.002	1211.83	483.083	1439.3	439.282	820.373	497.683	124.632
153.943	153.085	105.45	164.606	74.533	248.998	247.551	418.158						390.614	823.759	825.452	572.59	1388.94	888.297	448.592	1483.53
114.881	201.417	104.057	279.808	67.085	137.654	255.053	322.835						375.802	725.788	1313.61	1298.17	769.166	844.072	737.214	664.424
152.978	375.56	107.487	258.696	49.51	271.342	62.799	242.407						308.09	106.223	540.638	1045.3	996.213	387.651	581.265	296.24
132.831	331.033	109.416	170.66	115.845	195.523	152.174	140.333						428.278	1807.7	407.118	758.163	1179.04	699.761	669.502	369.03
224.082	173.286	199.327	204.792	73.622	268.77	189.896	181.859						717.747	1429.15	712.034	1270.45	252.227	1281.03	365.645	366.914
159.515	262.608	108.826	232.816	52.136	299.955	91.09	215.938						248.842	1494.95	1392.75	1145.6	475.677	453.036	470.598	339.406
181.163	190.7	108.719	154.425	139.368	490.977	95.163	118.525						572.59	1130.16	698.068	551.006	587.825	1028.8	326.922	405.637
247.123	167.177	144.512	200.988	113.488	144.191	210.579	168.839						82.312	767.896	517.785	424.046	414.736	906.706	282.909	486.468
105.075	255.481	119.275	229.44	170.821	131.063	87.232	306.814						102.414	860.366	911.15	1006.58	785.459	482.66	340.888	238.262
224.886	238.496	159.73	286.506	157.854	428.499	231.262	310.725						367.549	1192.37	848.516	1282.08	450.285	703.782	229.586	312.745
286.506	245.086	122.007	169.16	107.808	451.754	411.246	168.088						286.083	668.868	806.619	1198.71	607.292	1326.52	451.554	201.232
177.251	274.128	174.09	279.647	300.009	416.551	532.289	138.832						344.908	797.52	1047.84	1187.71	531.962	393.788	492.605	419.391
121.257	126.776	131.17	180.412	123.722	321.174	254.624	106.897						273.387	573.436	1009.97	1012.72	818.892	1409.04	275.503	503.608
162.194	260.786	176.93	191.45	225.154	314.851	270.27	331.569						245.879	1102.86	442.244	765.146	787.152	559.894	158.912	795.404
286.131	195.791	136.368	140.011	165.195	352.948	592.784	344.911						615.333	1146.66	471.868	1162.32	522.229	647.284	375.167	431.452
159.14	162.462	162.569	249.48	225.636	347.429	434.822	1032						729.597	1945.03	735.522	323.325	539.368	423.623	265.135	450.073
206.721	275.093	277.504	118.685	160.962	141.136	1001.89	213.901						823.97	2881.78	1334.98	490.489	649.189	1172.26	226.835	524.345
404.334	296.74	118.096	222.207	224.511	357.395	363.879	148.638						352.949	1073.23	755.412	703.147	416.429	812.756	193.826	433.78
226.118	250.659	139.475	111.666	250.605	423.731	125.437	387.562						1098.63	702.089	306.397	1142.01	468.906	1027.74	225.777	430.606
215.241	140.279	159.622	235.763	218.349	222.1	456.898	434.501						556.931	1264.31	506.57	744.409	841.322	891.682	203.982	406.907
212.133	243.908	121.793	242.407	271.61	410.978	303.009	122.329						584.016	1237.44	502.127	963.203	529.846	223.026	213.928	328.615
189.414	232.602	186.414	119.435	293.418	482.993	535.665	114.667						1143.91	943.524	893.164	1447.56	760.914	465.308	239.32	431.664
106.147	260.09	126.776	148.477	264.43	285.648	443.556	390.349						1288.22	410.504	135.636	546.14	541.696	491.124	325.229	374.955
221.564	114.988	162.677	185.342	159.89	222.367	410.121	269.467						303.858	355.065	1836.48	1347.68	431.664	955.797	281.428	442.879
216.42	264.537	116.328	245.033	106.147	259.072	315.012	132.778						458.326	301.107	893.798	730.232	682.833	599.251	292.008	233.818
176.501	181.966	131.224	226.761	158.122	383.222	390.456	299.044						891.259	1937.62	1215.43	612.159	512.707	708.437	492.816	580.842
202.971	365.754	195.951	212.615	237.799	278.2	564.546	191.933						564.76	944.582	491.547	249.053	838.148	760.067	230.644	416.852
106.468	102.075	117.078	154.318	292.775	306.653	588.818	209.829						380.245	1882.61	1581.29	394.211	945.429	847.246	190.017	407.965
146.12	186.949	118.257	227.458	299.58	262.983	480.582	276.164						470.175	1901.65	830.53	357.816	974.63	461.711	176.898	390.614
192.576	125.383	153.514	132.724	150.62	201.685	560.741	197.291						313.803	1426.18	498.53	267.886	1332.66	469.54	247.36	354.218
242.247	265.234	139.85	193.433	306.492	222.153	365.701	172.964						301.953	167.376	1114.71	145.581	1252.04	461.923	235.511	730.02
137.064	150.942	211.222	206.346	338.963	307.349	246.105	283.13						682.833	1846.21	595.654	375.802	982.67	590.152	389.344	385.747
281.094	283.666	159.569	169.642	365.111	426.356	383.169	205.971						325.229	246.302	851.69	711.822	395.057	1052.29	337.714	263.865
241.121	257.357	109.416	274.718	101.592	174.679	604.732	90.769						413.255	2039.19	454.094	751.18	1241.88	1374.77	352.314	179.437
218.992	277.825	140.761	147.459	152.389	102.986	256.875	160.533						872.215	1939.1	534.078	721.979	1542.78	565.607	327.768	336.021
205.757	132.51	108.719	163.855	140.654	131.384	160.587	59.155						435.473	1846.21	478.851	620.2	925.327	930.405	339.618	368.184
215.83	123.722	169.053	167.338	152.282	400.904	369.612	297.705						524.556	1456.23	399.924	747.371	736.156	116.38	328.192	387.228
282.166	120.025	129.348	129.938	308.796	351.93	366.88	141.994						462.134	696.799	442.667	923.211	942.043	313.591	345.331	336.232
136.689	297.169	176.554	241.764	239.943	395.921	143.601	58.137						123.574	103.684	666.54	397.808	482.448	848.728	212.446	423.412
274.825	166.106	124.044	177.894	163.534	182.824	130.849	81.338						250.534	1660.85	1319.96	1100.53	898.877	1012.29	519.055	611.736
153.728	145.852	133.581	176.554	174.518	239.514	154.532	201.685						876.024	618.718	943.948	1205.7	1040.01	448.592	400.347	344.908
228.422	310.404	167.07	175.965	354.341	384.401	569.743	297.705						395.48	599.251	533.867	431.876	317.612	928.078	213.928	369.03
237.746	196.862	139.154	158.015	335.373	238.764	446.985	164.07						137.328	780.592	545.928	1273.62	1968.73	290.95	377.494	779.534
166.695	130.956	138.297	103.146	104.379	222.153	440.609	215.402						336.656	2114.31	1166.34	360.778	1197.23	934.637	102.203	706.744
337.677	104.432	166.481	187.968	234.37	205.543	552.489	78.766						252.862	1337.52	347.87	724.307	1700.84	310.84	425.316	617.872
202.167	277.29	137.546	148.424	320.477	372.023	193.862	150.674						243.34	1708.67	1154.7	777.63	719.017	341.311	334.328	546.563
320.424	309.814	126.883	254.624	243.425	239.835	205.328	230.619						292.22	1690.05	487.103	964.473	2131.02	1086.35	311.052	429.971
147.406	265.769	133.42	194.88	340.838	534.539	434.501	120.775						1030.49	679.024	1511.04	1360.16	855.287	579.361	429.548	590.787
137.868	254.517	169.16	129.348	210.097	269.359	158.819	144.244						283.967	1175.44	487.738	326.71	1282.51	732.982	546.14	355.7
200.024	176.501	151.585	172.053	127.151	184.002	448.379	234.531						349.352	1518.44	898.454	633.53	1034.94	1271.08	315.072	267.039
156.622	177.733	129.295	120.989	177.09	270.002	413.604	104.593						287.988	1358.47	376.86	510.379	172.242	1107.51	180.918	385.112
144.941	271.503	149.977	206.668	185.931	608.537	221.296	101.164						338.983	624.643	388.286	648.977	210.33	1031.34	495.779	272.752
126.348	290.471	102.611	139.1	266.787	391.152	571.19	160.051						230.432	1078.31	343.638	1087.84	2346.64	1113.02	204.829	351.256
271.449	164.606	101.539	254.999	288.22	397.797	303.974	301.134						405.426	1046.57	1588.69	546.351	963.203	898.665	396.538	411.139
115.417	218.081	127.741	114.559	204.096	515.785	569.582	293.525						413.466	158.912	491.335	594.384	899.935	582.746	120.189	390.19
120.882	253.713	119.757	240.21	418.426	398.976	342.714	285.059						341.522	545.928	395.692	1164.65	1819.55	720.286	528.365	577.033
222.153	223.439	165.034	189.253	402.458	209.025	236.888	107.487						733.617	1162.74	398.654	639.032	1873.72	1074.51	251.381	497.048
234.048	248.194	117.078	231.744	256.446	468.633	293.632	167.017						570.05	1929.37	508.686	625.701	1090.59	957.49	293.489	378.552
189.253	162.248	139.636	228.422	216.42	644.919	92.162	85.303						564.126	1002.56	552.276	302.8	102.203	341.311	244.186	295.817
130.634	317.691	161.176	109.094	124.526	496.871	246.158	132.617						647.073	957.067	382.361	749.064	1087.2	675.639	559.259	383.419
100.735	118.31	178.001	258.268	303.599	379.364	434.233	216.956						199.116	829.049	904.167	964.05	1056.31	137.752	633.107	421.719
172.911	229.387	192.576	251.945	264.591	169.589	404.441	228.637						999.175	1284.62	410.081	530.693	166.741	702.724	413.678	300.26
71.479	238.282	163.695	303.009	222.207	620.646	463.275	116.703						492.605	170.338	792.654	994.52	1204.85	823.336	318.458	353.795
73.515	137.332	102.825	110.916	216.152	720.417	440.663	102.343						255.824	1852.35	453.882	455.786	1331.6	1367.78	487.315	508.686
103.521	183.252	152.442	175.965	103.093	121.9	593.159	174.84						378.341	1732.37	348.505	778.476	1058.63	814.237	496.837	276.138
186.253	245.354	138.564	194.88	206.132	261.965	263.412	138.779						241.224	111.513	996.424	866.925	1218.39	772.552	318.881	247.149
153.675	253.285	120.882	252.213	379.043	320.37	315.172	259.018						376.436	1029.43	1268.96	563.914	1691.95	935.272	401.194	217.736
212.24	200.131	118.632	167.82	286.988	529.824	290.417	334.516						489.008	1832.46	1204.43	439.916	827.568	656.806	408.811	486.468
193.54	247.712	102.878	257.196	146.227	145.691	160.105	227.297						238.685	1825.26	100.51	452.824	205.675	1060.54	272.964	510.379
221.296	307.832	139.85	180.948	150.942	504.104	271.128	174.733						430.606	100.933	556.931	1631.65	251.804	730.232	253.92	478.004
143.173	253.338	141.297	212.883	120.454	356.163	374.863	215.938						146.85	115.11	387.863	325.229	1127.4	916.016	401.405	365.01
86.054	112.416	135.135	108.505	163.748	355.788	493.977	277.933						462.134	1122.96	685.796	327.768	1420.05	1264.52	169.915	428.913
199.113	235.602	135.242	256.017	305.313	310.564	114.292	228.476						279.735	1585.31	855.71	840.898	834.762	471.022	386.17	286.506
229.976	171.571	158.229	123.668	223.868	506.248	135.51	386.33						1381.33	753.084	1113.86	1329.48	894.433	183.034	525.614	336.867
69.175	121.097	107.326	139.529	517.018	247.605	113.916	413.818						356.334	1179.04	1038.74	1034.09	986.902	501.915	114.476	466.578
81.231	166.588	74.801	126.937	125.544	430.589	176.608	142.958						341.311	978.015	889.143	822.278	1993.06	342.792	310.206	296.24
72.444	233.566	37.936	253.285	116.488	445.753	358.681	376.685						1010.18	280.158	388.921	818.892	1688.14	697.01	349.563	512.918
111.237	111.987	109.308	216.902	289.506	102.021	270.699	255.16						316.13	1167.82	1705.5	746.736	838.359	953.893	347.87	333.27
141.672	208.65	109.308	296.365	297.49	392.492	157.64	271.717						761.125	1193	322.69	340.041	805.561	562.433	309.359	330.308
31.721	178.698	102.557	143.387	181.966	381.186	185.288	101.968						289.68	1456.44	1968.09	1028.16	649.4	1430.84	208.214	204.617
47.367	137.921	127.741	288.006	261.536	441.842	104.111	406.638						336.021	1715.65	512.918	1368.21	1357.2	924.904	453.459	220.064
79.838	214.437	70.086	128.491	233.62	248.891	174.036	239.567						197.211	865.444	532.174	860.577	1666.77	1095.45	161.028	342.792
21.433	104.754	109.523	136.368	111.023	457.327	205.543	195.148						500.646	478.639	732.982	948.603	1209.51	1000.87	355.276	289.257
96.234	136.207	66.817	243.158	220.01	367.523	318.387	301.455						272.752	1065.41	392.095	590.787	1142.85	1087.41	182.188	622.95
67.3	225.797	73.033	144.191	158.176	144.458	289.721	104.807						856.134	263.865	848.516	993.25	945.217	951.777	383.419	304.281
167.606	266.787	96.073	222.85	128.812	150.299	265.234	258.321						247.36	1361.01	1850.87	1359.32	319.728	1266.85	319.304	440.128
159.676	184.485	95.163	134.653	222.903	360.235	128.652	230.137						533.444	1128.67	278.254	860.366	476.1	978.438	314.226	318.67
123.454	254.088	73.622	236.888	148.745	373.577	448.914	139.529						297.933	1577.27	490.489	190.863	590.152	691.297	182.611	437.166
104.593	115.845	88.304	82.088	156.3	365.379	184.913	253.07						1127.83	1316.36	427.855	324.594	988.384	768.108	441.398	321.844
41.473	165.249	79.892	122.972	210.954	198.041	524.948	168.356						584.439	566.03	1307.69	706.532	1355.93	420.872	513.553	264.5
189.468	165.141	97.842	79.624	268.984	294.222	239.514	135.242						379.61	848.728	1114.07	1028.8	1206.97	368.819	402.463	507.84
127.366	125.062	84.928	283.13	94.627	487.387	408.942	141.351						355.276	1582.98	952.412	362.259	1719.46	932.521	235.088	417.698
33.007	253.177	88.036	164.391	191.343	537.326	182.395	256.178						1170.57	597.135	664.212	472.08	566.03	1150.26	241.012	340.676
199.595	262.126	53.261	88.947	227.619	490.977	115.738	370.791						526.672	876.659	728.327	819.95	1156.82	643.476	512.918	230.221
54.815	151.639	85.946	53.261	260.465	267.055	201.953	186.092						980.554	336.021	956.432	506.359	803.234	688.97	464.462	574.494
208.275	252.91	29.792	60.655	62.049	319.084	368.166	177.894						1285.26	1513.79	1040.86	1135.66	854.018	624.643	285.237	539.368
85.571	174.143	84.714	101.164	93.019	208.329	171.196	114.345						194.672	1060.12	658.076	644.322	1646.46	570.474	274.657	483.929
142.53	253.66	107.379	56.369	237.906	186.039	272.842	215.241						637.762	910.515	1191.1	1316.79	751.392	735.098	327.134	271.06
369.773	416.336	93.877	89.161	220.01	337.463	342.232	132.242						430.818	1034.94	193.402	1478.87	506.782	194.672	688.758	360.143
140.922	122.65	63.924	84.928	91.84	188.664	176.072	349.304						399.712	1486.49	672.042	469.964	910.303	417.91	367.126	395.48
140.065	146.334	63.87	175.429	486.101	205.275	148.906	206.614						353.372	561.798	597.558	465.943	1240.19	1032.82	220.276	180.495
224.296	169.696	62.263	58.298	394.635	412.371	186.735	210.579						415.371	1583.83	274.234	948.18	1336.04	1011.87	429.971	389.767
156.997	277.879	73.944	42.652	265.126	395.439	334.462	180.841						319.939	1331.39	699.126	427.855	1191.52	556.296	545.716	436.531
130.902	337.945	87.875	81.231	141.458	274.557	268.127	247.391						939.716	1227.07	1340.7	712.246	1263.89	756.047	556.085	187.478
227.404	118.096	70.3	48.224	59.369	113.327	137.6	221.51						642.841	427.432	819.104	888.085	1186.65	675.639	411.985	290.315
118.685	182.449	82.196	255.91	117.078	260.465	185.288	159.033						1265.58	268.309	434.626	1296.05	1640.11	1101.38	213.504	412.408
257.893	129.83	139.422	122.382	48.599	293.632	417.783	213.044						974.63	1192.15	1626.15	434.838	996.001	896.549	105.588	269.578
291.382	125.383	148.959	38.097	242.568	417.729	169.696	161.605						939.716	1162.74	340.041	431.664	1441.63	855.71	423.623	374.109
189.361	214.705	63.87	81.66	64.621	347.643	226.868	131.599						446.264	1089.11	1199.14	829.26	958.336	394.422	274.657	333.058
138.618	410.924	128.169	67.407	78.766	289.024	317.209	135.564						1039.59	853.171	1577.27	988.172	1171.63	250.111	443.937	641.783
134.599	288.381	59.262	77.802	133.099	296.579	341.374	335.641						290.527	1095.24	1476.55	483.929	688.97	141.984	167.164	145.158
250.82	156.354	47.26	112.041	221.778	259.018	174.947	206.453						301.107	129.499	1158.51	666.752	1151.1	1098.42	465.308	343.85
320.477	217.491	61.941	187.807	112.738	377.703	136.368	163.909						926.385	174.57	492.182	1134.39	213.716	1014.41	233.606	342.157
128.223	231.584	58.941	191.182	116.06	265.341	380.007	343.839						286.083	1471.47	342.369	493.663	1159.99	218.16	241.224	355.911
229.708	214.384	96.181	180.252	147.352	415.157	168.571	148.209						334.54	746.948	359.932	490.066	866.714	621.046	491.758	514.823
206.668	336.391	118.739	109.576	153.407	294.007	230.726	177.626						910.515	583.593	583.593	584.439	771.494	1107.09	365.645	152.352
132.778	113.273	127.955	67.085	103.897	421.802	687.25	202.006						553.757	260.48	859.519	935.06	1157.66	638.397	214.139	422.777
225.904	372.934	117.024	93.234	107.754	313.779	503.354	303.491						722.402	828.414	136.482	343.85	1425.34	298.568	544.447	275.503
401.226	137.386	113.649	142.476	193.379	469.169	321.281	266.037						636.704	137.752	811.486	1052.92	1074.29	884.911	496.625	565.818
142.262	181.002	146.012	268.609	111.505	455.612	234.638	111.987						902.474	918.132	528.365	726.634	959.394	612.582	629.933	669.502
130.795	203.078	104.486	244.39	137.761	361.575	274.128	260.143						574.494	262.596	1415.6	1052.5	1341.76	605.176	243.975	305.339
169.589	173.5	109.576	428.071	109.201	103.472	161.337	122.382						209.061	800.271	393.576	1235.96	984.575	642.629	387.44	452.189
227.19	254.785	119.114	230.566	137.011	166.529	350.805	486.797						414.313	654.267	1757.76	667.598	1289.07	745.89	462.769	108.551
218.617	268.663	113.595	166.481	110.862	321.844	209.24	237.853						481.39	435.473	1951.8	1303.24	1206.12	717.747	309.571	419.603
269.681	264.323	106.683	401.494	115.845	261.326	177.358	292.239						476.1	1610.06	524.556	533.444	143.253	413.89	115.745	293.066
271.824	242.086	116.917	382.954	119.864	472.503	392.385	339.285						757.528	1268.12	125.69	583.593	1102.65	492.605	145.158	359.72
238.549	312.225	136.368	382.472	181.323	550.795	151.531	160.051						1068.37	364.587	574.706	811.698	131.404	684.314	472.926	440.763
148.209	180.037	104.057	380.972	138.886	380.457	215.67	303.92						1131.21	3328.47	1001.5	938.023	344.908	420.661	211.388	437.589
291.971	159.837	155.925	236.192	121.686	443.725	322.46	113.916						385.747	1807.28	341.734	672.042	842.591	816.776	293.912	504.454
190.325	246.533	109.63	441.145	201.685	760.067	285.005	254.678						557.143	1067.94	882.795	1085.93	228.528	387.44	101.991	432.934
316.298	340.999	163.855	106.629	115.095	267.039	405.566	153.621						396.75	902.897	1491.14	409.869	997.906	378.341	323.325	794.346
315.762	279.219	131.009	164.927	137.761	374.744	125.169	99.021						351.468	503.396	525.403	736.791	809.158	640.513	370.3	337.925
113.113	134.117	138.832	156.943	116.113	484.776	92.644	143.28						550.795	735.945	1542.14	307.032	1384.92	743.562	268.097	428.067
161.873	166.427	130.956	185.396	114.559	179.014	140.815	148.316						245.668	1172.48	529	978.862	675.639	501.704	421.084	322.902
253.981	279.701	153.996	407.817	295.776	203.771	206.561	98.378						203.348	284.814	624.008	765.357	831.588	578.091	205.04	507.628
338.909	251.677	105.933	238.389	235.227	343.427	236.888	183.895						857.403	1042.55	814.448	1417.3	799.213	301.53	234.241	683.68
155.068	186.092	129.83	398.333	164.498	207.791	79.731	99.128						303.434	451.978	521.382	1388.1	632.684	1024.57	172.666	359.508
304.349	250.552	134.063	102.45	102.557	547.198	189.682	152.174						862.27	944.794	1689.63	934.426	1279.55	473.138	199.539	641.148
323.478	188.878	140.279	287.792	137.171	599.886	196.648	153.782						701.877	156.584	1286.74	603.06	764.511	463.192	556.931	297.51
659.172	120.078	112.684	374.542	195.951	173.935	118.31	91.09						393.153	687.912	518.208	466.79	531.539	423.2	261.326	515.669
258.536	102.878	183.145	110.219	156.3	356.334	159.14	211.544						503.185	1226.22	965.108	396.962	1232.57	555.873	511.437	323.748
341.642	300.009	160.908	209.401	220.974	374.109	165.677	89.108						284.602	812.332	453.247	767.896	782.074	807.042	380.88	318.035
301.777	255.428	113.22	285.113	136.153	230.644	98.806	164.606						645.38	685.161	434.838	1518.02	330.096	552.276	414.736	166.318
248.73	276.861	102.075	145.423	302.902	474.619	106.522	265.877						239.954	1339.85	395.904	821.008	1956.88	570.262	314.438	398.866
249.32	474.473	106.093	248.73	107.433	534.29	76.194	293.418						295.394	1102.01	568.569	2317.66	1096.93	400.77	638.186	340.888
257.946	156.675	152.71	252.427	206.614	193.191	216.902	261.911						1054.61	1696.19	517.362	585.286	1576.21	665.694	628.029	329.884
398.225	160.426	151.21	306.76	105.45	483.506	138.886	70.354						828.837	950.507	1802.2	581.054	1791.19	581.9	190.44	306.397
118.739	248.034	109.04	101.807	59.369	590.787	31.614	119.114						851.69	1820.61	915.805	695.106	934.426	456.633	612.37	504.031
225.636	184.592	122.061	334.087	103.414	171.608	267.055	140.976						419.603	1642.44	1759.67	319.304	1603.29	945.429	338.348	698.703
375.078	366.987	144.78	363.772	60.816	190.228	206.346	60.655						314.014	925.962	498.53	936.542	1253.52	213.293	308.513	399.712
240.103	310.457	156.3	284.202	128.812	198.692	155.818	106.522						499.164	885.334	497.683	271.06	865.444	558.624	322.055	279.524
178.055	206.561	115.845	158.068	186.039	175.205	161.658	166.534						254.132	794.558	475.677	1023.72	1328.85	466.155	273.176	571.743
204.417	217.17	107.808	259.554	101.003	186.208	170.768	145.209						654.69	1358.68	704.205	1348.1	788.845	442.032	223.45	458.749
366.933	110.969	116.971	293.579	76.194	272.118	156.461	188.182						358.239	1781.25	641.36	1141.79	770.224	283.121	1016.95	642.841
247.873	147.727	109.094	196.273	60.87	187.054	156.461	301.616						751.18	1315.31	817.622	805.35	801.118	709.072	185.362	464.25
280.772	110.166	145.101	259.768	248.623	228.105	242.622	114.452						416.217	663.154	136.694	677.332	1158.72	536.618	369.454	488.373
129.187	165.409	128.009	306.546	128.812	429.76	151.746	130.206						406.695	1062.23	290.738	674.792	1119.79	428.913	163.778	178.379
245.622	122.865	185.717	168.249	122.972	228.528	156.3	219.581						499.376	2059.29	943.736	836.878	380.034	752.238	468.906	685.372
135.189	220.063	161.98	375.935	48.653	275.292	55.726	130.098						274.445	1740.2	466.155	1011.45	562.856	540.85	541.908	214.351
169.589	150.138	189.575	222.421	78.016	460.23	101.164	596.481						534.925	1816.37	777.207	437.589	699.973	878.14	164.202	440.551
203.239	199.113	112.898	332.426	89.161	425.528	58.083	265.126						350.833	2124.46	1421.53	665.905	1118.09	969.974	238.262	387.651
303.652	176.019	160.748	238.442	190.647	427.432	94.734	165.034						524.345	1499.4	719.228	979.708	814.872	718.594	267.251	496.202
149.817	262.179	101.7	125.865	81.606	437.377	47.742	141.136						238.05	462.346	1000.66	384.054	1862.08	717.747	290.95	148.543
239.246	270.217	109.255	138.404	91.09	319.093	109.523	208.222						780.804	2117.69	1190.04	890.413	1104.97	698.28	347.659	373.897
383.865	115.202	231.316	214.169	100.735	389.979	113.595	183.627						639.455	1054.61	394.846	552.488	532.174	981.824	263.865	304.069
113.916	233.62	162.677	228.69	205.275	442.456	148.959	139.69						1401.43	1466.81	547.198	1333.5	698.28	814.872	226.412	284.602
251.088	311.904	188.182	306.814	60.816	200.808	393.403	105.665						803.234	1819.34	1763.26	510.802	101.568	686.854	556.085	497.472
290.042	179.555	161.926	214.009	64.781	385.535	187.485	198.523						490.489	666.54	640.725	547.621	716.689	868.406	711.611	507.628
152.014	236.299	140.601	190.057	224.725	525.614	334.355	225.904						1020.55	1634.4	729.385	386.382	823.336	512.072	559.259	318.458
238.121	186.789	176.394	378.4	126.937	231.279	230.137	113.97						717.747	1775.75	1785.69	926.808	787.152	687.488	414.736	617.66
269.788	204.9	189.682	310.082	127.366	553.546	272.628	218.724						745.255	1437.19	406.907	463.616	360.355	831.165	483.294	522.652
118.632	25.934	169.749	617.699	140.601	677.543	422.23	359.164						401.617	1614.93	395.692	950.93	978.438	939.504	296.452	570.474
175.858	79.838	136.046	154.639	128.598	385.535	215.884	267.43						1060.54	1453.27	1382.81	1121.9	372.839	556.085	300.684	414.101
125.062	53.261	146.923	257.786	138.082	405.637	240.8	104.111						569.627	1340.7	1593.77	305.55	804.08	683.045	220.064	444.148
224.993	48.439	148.477	113.863	64.299	543.6	261.858	372.72						1280.6	638.397	682.198	1252.46	198.058	873.485	232.548	237.838
199.756	284.845	117.828	199.059	36.972	152.14	400.154	201.47						401.828	1326.31	1095.66	701.031	107.916	447.534	669.291	359.508
48.224	73.944	110.38	237.906	89.108	183.246	358.253	240.264						310.206	1714.81	110.878	722.614	641.36	626.336	477.793	283.544
87.018	196.541	132.992	175.911	109.308	937.6	225.422	149.71						286.295	839.629	1649.42	1237.22	989.23	681.352	488.161	514.188
106.844	77.802	112.041	435.572	79.838	152.775	301.509	292.025						580.207	2417.32	324.171	760.914	647.496	1031.97	599.04	418.122
206.614	19.504	135.082	269.788	50.26	246.514	384.294	199.381						531.116	1091.86	1342.81	883.853	202.924	757.528	705.898	449.862
220.76	40.294	134.546	227.726	103.414	515.669	168.303	130.741						697.01	1145.18	762.606	483.083	443.302	641.571	263.442	542.754
116.756	28.506	165.249	125.651	62.209	312.322	222.26	325.567						766.415	1267.91	1393.39	735.31	315.919	330.096	741.023	400.559
278.951	27.22	160.319	257.357	119.168	369.665	168.731	383.008						317.4	958.125	365.433	1140.74	721.344	568.358	280.582	340.041
146.441	59.102	108.665	127.848	91.09	515.034	175.322	112.523						688.758	1070.7	504.031	561.163	453.036	898.877	300.684	428.702
191.182	78.873	124.204	135.992	82.731	196.576	161.391	149.549						507.84	1752.47	779.534	1166.13	632.684	1459.19	424.893	525.403
100.842	63.495	102.932	290.846	69.229	436.319	122.007	192.308						339.83	1771.3	2218.41	916.863	634.377	999.387	493.663	549.314
69.229	62.584	165.677	275.414	91.197	576.187	232.12	165.945						450.073	1878.16	1021.18	989.018	595.231	696.799	230.432	377.494
39.008	59.155	163.32	73.033	47.367	170.338	108.451	337.302						485.622	1452.42	1051.23	1001.29	469.329	534.078	337.29	237.204
36.972	143.173	114.613	297.062	191.182	361.836	235.12	141.619						397.173	1249.29	490.912	1259.65	653.632	649.189	293.066	537.252
89.161	79.838	106.897	85.196	200.399	690.874	133.528	273.646						284.814	1625.72	603.695	971.879	575.552	565.818	345.12	316.977
111.237	236.353	157.801	347.268	133.206	225.566	189.629	334.623						215.62	975.899	1196.6	1338.58	285.448	620.411	184.727	707.59
137.6	113.595	72.658	74.801	221.296	317.612	115.31	153.782						232.76	1994.96	508.686	1009.54	413.466	567.088	272.118	424.681
49.51	316.083	72.658	70.086	132.456	431.664	224.618	248.891						211.388	1447.34	112.36	418.333	660.615	1044.88	316.554	508.686
151.531	196.862	81.231	164.498	76.302	168.645	156.515	144.298						97.336	823.97	587.613	835.82	107.704	1434.65	315.284	334.751
38.097	229.065	30.917	344.321	57.655	302.588	253.07	106.683						233.606	1765.17	958.971	770.436	385.535	798.367	388.709	349.563
77.641	143.065	136.582	63.013	104.968	394.634	113.97	135.885						424.046	1713.96	1151.74	1176.5	377.706	807.466	214.986	450.708
49.725	116.971	72.444	211.972	118.739	265.77	166.802	244.39						337.925	2152.82	223.238	889.143	828.414	130.98	420.238	306.397
116.167	148.531	48.814	85.303	72.122	447.111	207.472	189.039						323.325	1212.05	1187.08	929.77	668.233	1622.76	272.118	125.056
44.473	190.218	34.721	66.014	36.865	528.154	156.032	259.5						418.968	1130.37	519.266	612.37	461.5	491.97	160.181	152.14
76.569	269.842	134.492	54.815	124.633	369.877	119.971	211.812						595.019	757.528	339.83	1069.21	107.07	280.37	645.803	528.365
188.289	486.047	68.8	143.387	90.876	373.262	306.867	277.986						327.557	1620.86	718.805	1148.14	496.414	488.584	381.726	553.546
31.078	269.145	94.091	210.097	62.209	963.203	175.536	307.778						285.66	918.767	448.592	949.872	759.856	254.343	493.028	293.489
36.65	240.103	122.811	90.019	83.589	154.256	256.446	176.822						401.194	1421.74	574.282	787.364	632.684	1008.06	490.489	122.94
96.234	183.467	74.158	189.253	100.735	300.472	462.739	161.658						359.72	1623.82	682.833	1250.77	461.076	1125.08	565.395	776.995
53.047	212.08	87.125	54.011	130.956	300.684	163.802	217.277						606.869	1078.74	1066.04	249.476	437.8	1271.93	269.578	407.33
233.298	150.353	100.574	85.303	123.883	147.697	142.905	290.417						336.867	961.299	1658.1	1331.6	518.42	873.696	226.835	469.117
126.562	111.612	34.293	233.62	168.196	278.677	168.196	244.658						343.638	1297.95	445.841	500.857	254.132	511.226	270.213	572.801
91.358	138.618	62.209	113.756	128.544	568.569	340.731	111.023						550.583	2091.03	1206.76	690.662	775.937	1228.34	532.174	734.675
172.536	133.956	31.292	100.574	122.168	284.179	314.958	94.627						372.416	1370.32	2095.26	742.928	498.318	568.569	369.665	432.087
49.51	267.913	112.041	196.969	113.756	419.814	216.473	54.869						300.472	1114.71	163.567	495.99	685.372	909.457	430.394	810.428
122.811	107.487	49.617	103.093	140.922	427.22	185.342	76.945						501.069	2010.2	1236.38	891.682	464.25	646.015	220.276	359.72
218.831	144.03	47.956	202.971	106.415	457.902	219.688	60.655						364.798	1625.09	605.388	885.546	194.037	762.818	574.706	577.245
212.24	236.138	106.844	183.52	132.295	471.868	264.323	208.329						635.646	435.05	738.061	817.199	732.982	1584.67	444.995	239.32
71.158	117.56	64.781	308.743	127.58	511.226	170.285	170.768						558.624	683.256	225.989	948.391	628.029	513.765	193.614	482.025
93.019	133.42	62.049	143.976	144.726	250.323	230.244	180.466						1182.84	682.622	569.416	902.686	293.066	244.821	347.659	666.117
250.177	265.394	134.439	231.691	113.541	427.22	166.534	111.559						1178.4	1015.26	699.338	968.705	600.944	1121.9	411.139	126.325
233.03	293.632	70.193	205.596	123.99	497.472	125.812	103.468						974.206	324.171	556.085	1320.38	122.305	162.297	413.255	109.186
103.95	235.174	109.951	116.006	168.303	220.91	182.663	81.606						1126.56	674.369	578.303	960.876	1239.76	461.711	348.294	297.51
210.901	121.847	58.726	244.551	111.184	382.15	232.28	158.176						1118.09	1518.44	553.334	550.16	112.783	817.834	223.026	420.026
245.462	251.838	75.283	133.849	131.116	421.93	259.393	76.087						320.786	502.338	541.908	337.502	909.668	949.872	429.125	374.109
177.948	189.468	109.04	184.86	103.629	206.31	202.863	68.8						556.931	801.329	640.302	1068.16	234.664	489.642	585.709	363.529
137.278	202.542	151.531	209.24	128.92	412.197	187.057	261.697						856.557	1259.44	527.73	1042.34	635.646	655.96	524.556	341.946
116.596	168.249	67.514	167.553	218.724	444.783	126.616	292.561						374.109	1333.08	645.803	882.584	471.233	517.997	444.995	405.426
228.208	259.607	156.3	143.708	119.168	210.754	203.239	123.454						1229.82	828.837	249.265	884.488	459.595	826.298	222.18	559.259
246.212	220.492	81.874	184.592	134.653	218.583	342.017	311.207						1481.2	848.728	1052.92	926.808	656.172	1266.43	409.023	484.352
276.004	177.948	62.316	125.812	185.931	440.974	287.792	109.576						408.6	519.69	400.982	836.455	710.976	162.72	369.665	240.378
348.608	179.609	91.358	134.385	135.617	182.188	239.246	417.033						1131.64	483.929	782.497	565.818	773.186	1101.8	560.105	318.035
208.811	257.893	60.173	211.329	138.404	228.951	117.131	293.418						982.67	108.339	548.044	656.806	715.843	543.389	414.101	203.771
292.721	207.418	34.721	152.335	121.257	290.315	203.56	156.3						1044.25	371.781	986.479	972.09	635.858	521.382	846.4	420.661
120.132	153.782	75.283	181.645	134.974	355.065	150.835	81.606						414.736	481.178	530.058	1046.57	431.029	440.763	325.652	502.338
118.685	213.151	100.574	163.266	133.796	371.781	149.924	246.372						260.691	403.521	807.677	599.674	309.571	636.07	300.684	428.067
170.339	122.061	69.229	237.21	142.262	417.91	169.267	277.986						344.485	692.99	688.758	569.204	568.569	1247.59	540.003	457.479
174.304	145.477	94.305	267.216	268.609	262.172	151.746	102.986						447.534	900.993	1032.82	433.568	373.262	1121.06	373.051	351.044
195.791	165.141	70.783	373.363	134.76	291.373	119.811	33.864						240.166	577.88	1121.27	381.092	568.358	488.161	421.507	526.884
208.597	216.634	60.173	183.681	134.974	387.228	298.401	91.358						209.484	324.171	488.161	845.554	856.345	1011.66	591.634	426.797
172.643	281.844	118.149	126.348	119.114	268.944	236.888	149.067						267.251	1517.6	610.678	937.811	234.03	950.507	466.578	427.009
181.591	193.862	100.735	279.272	297.222	429.336	299.633	157.104						292.643	1719.67	1128.67	1678.83	378.129	654.902	714.785	329.25
414.407	299.633	88.304	160.265	125.758	543.812	136.743	72.122						347.659	2216.09	860.154	731.713	578.726	214.986	614.91	407.753
317.476	113.166	56.422	157.425	107.969	297.086	70.354	56.262						290.315	1573.03	1687.3	950.507	335.809	416.64	373.262	434.415
114.184	156.247	86.054	196.434	146.173	335.809	179.93	111.88						856.557	709.495	271.483	1083.39	917.074	929.347	658.711	373.897
169.91	195.844	115.953	242.782	121.525	387.016	221.349	81.66						854.652	1483.95	401.617	792.442	635.435	328.192	359.085	439.916
320.959	269.895	61.62	190.272	102.075	226.412	173.715	194.076						571.532	909.668	294.336	745.678	559.894	596.289	385.747	225.354
386.223	209.079	71.586	242.622	115.845	375.167	227.619	171.143						1073.23	923.422	690.874	289.046	393.576	252.65	398.02	579.996
339.928	196.809	31.399	217.331	131.545	433.145	181.538	100.735						231.067	312.956	1761.15	1027.74	728.962	749.487	546.351	423.835
113.059	250.284	54.869	118.685	120.775	126.114	208.329	256.392						354.218	1162.95	1250.34	1105.4	853.171	260.48	304.704	418.545
462.096	149.067	55.726	167.017	95.163	219.006	93.234	70.3						627.606	1814.26	1035.15	1011.87	694.894	481.178	462.134	409.234
538.129	239.728	62.37	105.665	92.162	372.204	56.905	152.925						1081.28	1504.26	1008.27	939.081	939.504	865.021	406.695	356.758
135.296	132.778	77.802	162.837	106.093	195.307	74.801	216.42						1114.92	489.008	1172.05	258.575	852.96	969.34	525.826	462.981
203.935	210.311	178.215	206.775	169.535	398.443	53.261	57.28						1174.17	688.546	1072.6	208.638	587.825	877.505	411.139	734.464
169.642	122.061	81.66	203.131	57.708	665.694	115.845	125.383						321.209	501.704	529.846	459.384	222.18	470.81	561.163	384.689
318.816	104.218	57.655	191.129	149.281	202.713	104.807	128.812						568.569	1582.35	1806.85	721.768	405.849	626.124	365.433	267.039
159.73	240.371	84.714	108.773	103.093	441.398	211.865	304.563						604.118	1036.42	535.348	501.28	483.294	623.585	147.062	181.764
365.808	127.901	44.098	180.627	97.949	454.305	217.545	190.754						591.21	933.791	886.181	228.74	187.478	621.681	150.024	337.714
409.263	231.048	64.942	122.811	77.641	409.023	226.118	276.325						1162.74	582.746	699.55	906.706	774.456	339.618	583.804	363.952
320.477	350.323	330.443	261.268	136.743	438.012	138.564	276.325						680.506	897.396	1592.08	176.263	493.24	761.972	361.624	920.672
284.47	177.251	158.765	186.789	79.838	456.633	129.83	160.051						427.22	540.003	605.176	419.814	532.386	684.526	116.592	385.747
227.94	195.148	102.986	310.779	75.283	186.42	76.945	141.351						395.904	544.024	511.649	390.614	331.154	873.062	257.517	336.021
303.384	251.516	163.641	198.63	70.3	288.199	221.671	51.011						270.425	582.323	607.292	594.384	122.516	633.319	341.734	419.603
374.113	218.617	153.246	188.343	129.67	452.189	155.443	99.503						377.918	561.375	665.059	259.21	578.514	1020.76	516.727	595.866
240.371	180.198	120.989	171.25	57.44	256.248	176.447	282.487						493.874	173.512	1627.42	1137.14	883.853	658.288	359.72	438.647
148.638	190.272	338.588	129.187	82.946	475.254	69.336	310.35						248.418	1430.84	1496.86	1262.62	873.908	284.39	290.95	347.659
108.558	396.457	223.653	305.635	140.976	484.141	286.559	267.055						1034.3	446.053	1244.84	905.013	631.414	105.377	408.6	368.607
529.931	285.166	287.202	255.106	64.728	252.862	102.664	224.404						444.995	426.797	511.437	783.132	655.748	611.736	130.134	774.244
249.48	131.224	311.797	132.67	52.94	460.653	108.719	39.222						324.383	956.009	1447.34	707.379	481.178	526.672	720.921	103.472
334.141	177.572	120.989	224.243	95.163	464.462	83.053	115.47						906.283	1515.48	913.689	759.221	236.992	131.827	161.451	709.918
112.952	163.32	118.792	338.159	83.857	113.841	224.508	180.466						276.35	621.469	771.705	174.782	320.362	468.694	651.94	617.449
105.504	105.236	109.469	186.949	143.387	465.308	311.264	182.234						532.386	477.158	101.356	213.716	110.244	1203.79	575.552	395.904
121.9	112.738	149.388	151.746	112.63	487.315	158.7	317.048						287.141	492.816	675.85	1141.37	785.459	731.501	192.133	191.498
305.099	159.515	109.308	159.944	138.886	176.051	167.799	458.506						910.303	607.292	154.68	313.591	537.252	703.358	549.525	546.14
166.427	257.035	137.6	297.919		177.109	115.11	119.543						206.945	1514.84	666.328	334.963	548.89	607.292	476.1	607.292
291.435	116.274	275.146	119.06		231.49	285.025	247.873						846.4	655.537	493.663	938.446	424.258	1102.86	636.493	430.394
777.054	149.174	199.059	200.345		609.196	105.588	271.396						886.181	384.054	954.739	566.876	624.008	724.307	411.35	582.746
200.506	131.224	117.078	133.099		755.2	314.226	124.794						219.218	1085.09	551.006	275.08	929.77	313.38	460.442	773.61
318.762	254.463	127.312	215.08		829.472	136.694	191.504						740.177	586.555	1647.73	216.467	654.479	1086.99	606.022	319.304
173.447	170.982	199.702	121.311		239.531	147.062	269.949						283.967	1374.55	462.558	712.88	607.715	547.409	504.878	490.7
121.097	110.702	164.177	164.606		244.821	209.484	121.686						574.282	297.721	601.367	308.09	600.521	630.568	106.646	159.758
108.665	154.264	364.468	276.325		271.906	384.054	226.761						791.384	942.678	402.463	231.702	535.771	473.138	503.82	631.414
178.483	282.648	173.232	37.026		192.768	213.293	228.262						594.384	365.645	814.237	908.822	361.836	323.113	528.365	259.845
112.738	206.025	165.677	114.774		251.804	238.896	234.424						488.373	507.205	1259.02	715.631	525.614	489.008	457.479	474.83
197.505	318.977	249.748	258.911		625.066	268.732	554.579						1122.12	917.286	627.182	308.301	441.821	996.848	123.998	137.117
151.746	263.197	158.604	170.768		157.007	313.803	272.306						484.352	1504.9	608.35	783.343	602.214	528.154	460.442	365.856
282.219	194.772	185.771	203.721		234.453	195.095	338.802						342.792	1043.19	260.268	411.139	420.026	282.698	246.091	262.596
146.387	210.954	116.542	221.832		517.997	278.889	274.128						573.224	1413.28	590.787	816.988	751.18	1008.27	729.808	323.96
182.341	200.667	117.292	175.108		272.541	118.284	251.463						460.653	867.348	106.012	417.487	750.545	362.682	336.867	460.442
198.47	189.95	225.636	164.606		441.186	233.183	153.032						755.412	832.434	738.272	622.104	184.092	369.03	159.546	434.203
87.232	244.39	143.387	136.582		447.746	122.94	236.835						498.318	1267.48	1108.36	1132.69	344.062	191.71	579.149	384.689
56.262	245.033	111.934	270.056		154.68	446.264	324.389						434.626	101.991	580.842	1272.56	182.822	411.562	523.71	297.086
77.802	230.994	184.324	72.229		155.526	229.798	295.561						595.231	1051.44	1728.56	442.667	913.9	472.08	383.419	191.498
241.068	180.091	110.434	160.105		244.398	332.212	194.451						598.193	866.079	1600.33	321.209	364.164	823.759	585.074	551.853
224.404	229.548	287.524	102.878		119.131	141.56	340.946						315.284	910.726	835.397	384.477	844.919	1017.37	557.989	434.203
237.478	253.928	113.541	153.568		258.787	257.729	293.9						894.433	491.124	522.017	145.581	939.292	1034.3	295.394	624.432
115.095	102.021	104.325	239.835		405.002	114.687	325.567						973.995	1632.07	1530.29	339.406	1233.63	924.692	426.586	271.694
84.392	376.792	134.278	294.007		105.8	162.086	131.063						1093.13	1337.1	1070.7	537.464	894.222	688.123	648.554	296.663
190.218	214.598	132.67	184.431		298.991	108.974	251.356						340.253	1493.9	508.475	1210.14	839.417	327.134	552.911	521.382
244.658	235.334	113.22	375.935		441.821	153.833	148.852						713.092	170.55	431.876	746.736	629.298	617.66	453.036	214.986
116.167	222.903	140.547	151.746		110.878	143.465	400.315						428.702	466.366	665.482	212.658	635.646	554.18	468.059	118.708
296.579	226.44	118.632	354.716		362.471	201.655	137.278						604.33	525.614	145.369	368.396	243.763	982.882	790.114	434.415
181.752	102.771	160.908	195.469		455.786	146.004	139.904						115.322	864.174	116.592	334.751	435.05	381.092	536.406	488.373
64.353	114.667	120.239	85.089		106.435	149.601	145.477						514.611	658.711	1659.79	233.395	865.656	1049.32	497.472	467.424
169.535	126.348	123.883	107.379		295.817	166.529	267.538						579.996	619.353	638.82	431.876	553.122	822.701	332.212	422.988
258.589	167.338	137.546	185.396		415.159	288.622	435.572						826.721	450.92	933.791	134.154	304.069	780.169	158.065	137.54
256.124	140.333	138.029	204.31		295.394	156.372	252.427						764.299	979.073	776.36	452.189	730.02	274.234	187.689	347.87
268.073	135.457	104.325	93.073		319.516	539.368	297.544						332.847	1514	1238.92	265.346	1197.23	847.246	299.626	498.741
124.526	105.825	129.455	257.839		403.521	133.731	132.081						997.694	627.394	157.43	812.756	602.425	615.333	386.805	673.311
70.943	194.88	102.664	235.388		214.562	217.102	310.886						360.355	761.972	1103.92	732.559	921.095	801.541	265.77	570.05
262.608	151.156	118.149	125.33		317.823	154.045	109.201						379.187	683.68	817.834	380.245	632.049	799.425	312.11	568.992
271.235	109.791	115.524	139.529		521.594	234.876	259.179						654.902	1310.23	1085.72	1058.21	790.538	1138.2	531.116	637.128
197.398	168.035	92.376	76.462		292.854	143.676	248.784						370.512	860.366	1403.75	162.086	568.146	658.288	251.804	975.053
158.497	144.03	78.016	218.188		391.883	283.967	161.551						358.027	1436.34	1696.19	666.54	149.601	582.112	385.535	602.002
51.225	48.653	70.3	107.272		423.412	141.56	308.582						807.677	628.664	330.942	265.981	550.583	1029.01	452.401	360.778
39.651	224.725	58.941	185.931		181.13	258.998	176.126						611.312	146.004	694.048	234.453	508.475	518.843	495.356	139.656
179.93	76.516	120.775	142.262		517.362	147.697	203.346						566.876	737.638	440.551	240.589	822.278	323.748	484.141	412.62
262.983	53.261	78.016	150.513		519.055	528.365	206.186						1025.41	491.97	940.139	1112.38	853.171	762.606	577.245	468.482
222.475	78.873	113.595	300.491		381.303	213.928	227.136						570.05	1815.95	1046.57	407.965	1825.47	1268.75	278.254	664.424
32.739	46.135	67.032	184.217		575.975	333.482	143.44						456.633	458.749	107.704	392.73	1571.34	631.626	297.298	511.226
65.371	38.901	107.808	275.95		681.352	134.789	272.092						936.542	942.466	114.052	108.339	227.893	221.757	286.083	343.427
81.231	52.725	120.775	351.448		255.401	198.058	224.832						483.929	424.258	449.227	1082.33	925.115	941.408	390.402	350.41
78.338	137.171	49.51	312.44		387.651	150.871	307.885						307.243	794.346	272.118	1151.1	1019.91	257.94	276.138	191.71
90.876	92.644	33.864	326.8		517.362	389.767	339.499						385.958	1606.68	644.957	330.308	516.516	302.588	291.796	511.649
100.092	60.816	85.893	219.742		175.416	184.092	264.376						567.3	449.015	606.446	867.137	697.434	633.954	415.582	278.254
66.014	62.584	93.877	120.829		303.011	236.569	150.353						234.453	1488.18	908.822	986.691	710.976	474.407	329.461	318.458
136.743	89.59	76.087	108.183		604.33	155.103	731.187						350.198	405.214	1612.39	196.788	619.353	756.893	319.728	547.832
90.34	181.538	191.182	256.339		224.719	301.318	231.744						1241.03	385.747	607.927	617.66	382.15	336.021	143.888	518.632
315.548	49.082	77.963	107.004		343.638	108.128	244.068						713.092	529.423	509.533	213.293	354.853		267.251	517.785
170.339	67.032	149.817	243.854		361.413	110.455	397.904						346.389	621.046	1617.05	367.549	953.893		360.566	396.115
330.658	302.045	77.855	227.511		138.81	155.314	371.005						709.072	2389.81	819.104	230.009	495.779		497.472	412.62
147.298	229.655	65.692	266.359		281.216	159.97	229.762						1363.97	658.711	948.603	1109.42	778.265		370.3	301.953
229.387	241.55	110.273	218.67		521.171	214.351	248.998						531.539	428.278	563.491	316.765	487.95		352.314	241.224
110.112	171.411	159.033	110.059		165.048	214.562	229.548						805.561	762.395	1081.7	497.683	265.346		409.446	191.71
249.159	122.115	40.294	194.344		578.938	148.12	366.29						501.915	1292.24	834.55	901.204	338.348		207.156	376.013
150.996	164.284	75.337	341.696		737.214	408.6	63.495						293.278	1395.92	1457.08	916.228	353.372		452.189	399.078
141.94	275.789	63.495	131.545		268.944	228.316	82.731						492.816	757.951	100.087	821.854	108.551		384.477	467.424
154.264	160.694	118.739	112.095		366.703	367.126	265.984						262.596	1469.98	1725.17	597.558	611.101		296.875	651.516
161.712	169.749	26.148	129.616		522.017	136.27	282.058						519.901	326.076	976.111	797.52	271.906		426.586	724.518
178.483	136.796	107.379	266.412		129.711	430.818	87.125						579.784	892.106	425.316	646.438	549.948		461.923	342.792
283.023	108.612	166.963	128.277		346.389	239.531	286.774						875.812	563.702	1325.46	1013.99	304.704		720.71	225.354
106.147	124.579	56.262	225.636		460.442	543.6	286.774						463.404	842.38	528.577	861.424	253.92		433.145	186.42
107.487	197.88	54.869	166.695		184.515	176.474	182.716						1038.11	947.756	628.029	319.516	635.646		291.796	457.691
102.986	163.909	57.816	278.736		248.207	228.528	252.695						259.845	1730.46	1512.94	703.358	661.038		613.005	531.962
108.558	172.161	111.452	244.497		321.209	166.529	329.961						194.46	1336.89	1146.03	975.264	541.908		384.689	237.838
167.767	104.432	159.569	167.07		117.438	470.598	315.494						325.018	131.615	317.4	598.193	627.606		271.483	376.648
146.977	180.466	166.106	207.579		173.089	125.267	116.06						415.794	573.224	1321.87	216.89	227.893		326.499	392.941
113.97	141.244	90.769	232.012		524.345	135.001	433.911						310.84	468.059	350.833	277.196	388.498		635.223	401.194
139.529	158.658	122.811	148.906		272.118	173.3	277.879						563.068	749.276	585.497	851.267	650.035		108.974	756.258
197.184	188.932	89.161	188.825		354.218	355.911	128.598						345.12	440.128	598.828	394.422	398.866		312.956	353.584
102.611	262.822	109.523	222.957		573.436	220.276	109.576						603.695	918.556	1135.23	604.964	468.906		644.11	495.356
258.804	135.403	50.368	168.41		168.222	445.418	53.797						666.54	571.32	769.801	213.504	637.974		281.216	604.118
192.147	143.976	48.814	286.774		263.442	138.81	242.622						936.965	1432.74	901.204	948.391	803.234		348.505	939.081
113.006	144.834	81.874	178.001		383.419	316.13							160.604	1650.27	343.004	326.287	478.004		462.134	539.157
208.597	262.876	159.033	184.806		184.727	174.147							360.355	432.722	699.338	1107.51	393.576		246.514	474.619
129.83	170.446	81.874	137.707		210.965	174.147							1446.92	1431.47	666.117	410.927	641.571		388.921	421.719
206.668	189.468	38.472	115.899		278.677	122.093							437.8	338.137	1096.72	1144.97	763.453		345.543	400.136
318.655	143.44	167.606	108.719		301.318	162.509							553.122	775.091	1242.09	947.122	485.41		533.655	212.235
134.706	208.65	83.589	250.07		546.774	208.003							286.083	1705.71	1065.83	127.806	202.501		271.906	386.17
230.78	144.834	139.529	118.257		556.085	355.911							277.196	199.116	301.107	1063.08	245.879		238.05	667.598
173.715	252.213	76.302	147.245		278.042	117.65							1109.63	997.482	1833.3	216.044	599.251		101.991	288.411
156.836	205.703	46.135	176.179		383.842	184.304							1170.57	687.277	604.541	1138.83	529		244.398	596.077
191.022	179.984	52.94	244.765		547.621	183.246							502.973	1575.36	745.678	1034.94	708.437		330.519	148.12
156.247	184.002	31.078	222.475		231.49	228.951							952.412	1017.8	1028.38	139.868	502.973		393.364	472.08
119.489	166.213	106.093	214.009		376.013	173.724							375.378	787.364	485.834	905.86	593.961		293.701	420.449
149.763	269.038	91.09	225.582		439.916	210.965							838.782	623.797	595.654	410.081	179.648		426.586	222.603
156.032	242.515	164.391	148.37		196.788	194.672							301.318	1135.02	183.246	333.27	179.648		487.103	426.797
131.277	224.082	108.719	130.473		360.143	294.759							772.975	521.382	509.744	304.492	181.976		216.044	364.587
306.921	260.25	120.668	190.968		462.346	158.912							1097.99	1109.84	404.791	431.029	234.453		456.633	548.256
161.766	140.172	209.186	198.952		203.136	382.996							1101.17	452.401	830.107	1012.72	472.291		325.229	410.716
140.761	106.093	132.242	164.927		231.279	140.502							1081.49	1217.34	382.361	1110.69	472.291		301.953	403.944
130.045	282.434	37.936	287.256		275.503	231.067							362.682	757.74	516.727	276.561	583.593		648.766	427.644
148.531	145.691	35.364	154.746		219.852	189.382							370.935	401.617	538.31	208.003	555.238		547.198	267.462
143.226	220.439	60.87	164.123		338.348	453.247							392.095	427.855	812.121	460.23	828.626		475.254	386.805
120.668	144.673	38.901	232.066		443.09	151.929							918.344	1362.49	839.629	327.768	495.356		114.052	513.553
194.129	108.344	73.622	167.017		225.354	365.01							382.15	1123.81	518.208	325.864	548.89		416.217	407.33
136.1	130.956	118.632	177.09		312.956	176.051							877.928	135.636	1542.99	819.315	192.133		344.696	401.194
128.759	147.513	70.193	233.298		682.198	293.066							687.912	156.584	1733	692.355	450.285		312.11	581.054
120.561	167.606	46.081	167.606		310.417	195.73							467.424	664.847	405.002	649.4	286.506		348.505	555.662
130.956	145.316	72.658	102.932		339.83	196.153							1087.2	1351.28	511.014	1176.5	1187.92		280.158	644.11
183.842	193.862	82.839	150.942		588.671	161.662							227.893	1190.88	1199.35	491.124	103.896		443.514	724.73
177.572	174.25	98.324	183.681		173.935	249.9							257.94	1000.87	1394.44	442.667	1053.13		222.392	465.943
322.567	147.03	63.442	255.696		300.472	169.703							606.446	665.905	1118.09	1026.05	1428.09		396.538	584.651
142.583	142.101	72.444	147.995		515.669	177.109							461.5	152.775	508.686	395.269	1000.87		330.942	310.629
272.199	249.962	170.178	223.921		185.573	208.638							690.874	433.568	485.41	709.072	799.425		176.474	475.465
133.42	218.242	25.291	192.897		214.774	222.18							964.261	298.356	532.386	341.099	1715.65		440.763	312.533
111.237	110.809	65.692	126.026		434.838	111.09							645.592	573.648	555.238	1048.9	1299.01		377.283	912.208
177.037	208.222	110.273	167.499		104.954	128.018							1723.69	818.257	543.389	1538.54	1773		312.533	518.632
213.955	146.012	81.606	119.435		209.907	323.96							647.919	152.987	541.696	422.565	270.848		305.339	450.496
130.313	171.946	63.924	203.239		480.755	330.096							347.659	1013.35	902.897	326.287	983.305		118.919	533.867
108.826	234.048	130.741	248.837		309.359	178.59							1630.38	549.948	938.446	677.12	1534.73		259.845	356.123
298.615	127.259	140.761	109.63		390.825	294.547							286.295	366.914	400.347	842.38	1600.75		603.906	383.631
150.942	219.635	146.87	237.156		557.566	230.644							1239.76	572.801	490.7	219.006	2229.84		323.96	473.349
145.691	161.766	154.586	182.931		167.164	236.992							909.245	808.735	523.71	1049.32	1163.38		177.956	463.404
159.14	162.677	137.493	226.225		238.05	202.29							584.862	886.181	381.303	252.227	296.24		613.428	283.756
106.844	129.134	175.483	220.171		381.515	310.206							1614.93	458.114	384.266	309.148	1056.73		141.56	293.489
72.551	203.614	128.437	250.766		140.291	134.154							559.047	797.732	339.618	182.399	1381.96		639.667	543.177
88.036	104.754	126.991	253.231		145.581	159.123							419.18	1494.32	397.385	102.626	1329.48		390.19	583.17
134.385	187.271	197.987	298.991		169.28	224.084							1238.07	590.787	409.446	192.133	1470.62		254.978	476.735
67.728	105.718	128.598	173.929		214.139	283.967							593.538	849.997	521.171	657.23	2506.4		119.554	209.272
132.188	162.837	120.293	197.88		331.577	181.341							557.989	848.516	339.406	288.622	1137.77		150.659	850.632
147.888	101.325	148.906	233.03		445.63	349.352							785.248	469.964	364.375	1238.71	1148.35		236.146	474.196
103.093	163.373	158.122	207.15		264.5	148.966							221.122	1034.51	524.98	340.676	1191.94		339.83	618.718
107.004	235.549	193.701	248.355		481.39	173.3							1091.64	1090.38	720.075	305.339	2753.76		286.93	538.31
99.021	127.526	144.244	179.019		513.553	130.98							513.765	1316.79	292.854	560.528	207.58		369.03	425.104
137.225	243.908	105.558	216.045		198.269	199.327							657.23	699.761	920.037	263.654	460.018		437.377	403.521
119.918	138.886	132.885	103.307		604.118	241.224							1545.53	804.715	122.305	650.458	936.118		329.25	411.562
126.883	237.156	114.399	256.339		698.915	268.732							365.01	939.927	299.626	234.03	493.874		167.587	355.7
200.184	149.817	144.351	121.954		312.745	130.769							986.902	1011.45	594.808	681.564	1787.38		377.918	375.802
43.402	329.479	138.618	136.635		399.712	142.618							1330.33	489.431	270.002	221.122	1720.94		284.814	567.723
58.834	176.93	187.807	124.311		558.412	179.014							1547.64	134.789	741.235	619.565	917.286		369.03	457.268
75.551	135.189	108.237	213.151		171.608	500.646							734.675	659.557	512.918	1085.72	920.248		245.033	405.637
135.296	133.635	189.843	141.297		195.518	119.342							1374.77	1226.86	314.861	516.727	768.954		288.411	393.788
164.498	154.907	132.724	240.586		390.614	405.637							1361.43	1471.04	888.297	504.243	1735.33		176.051	412.62
236.835	119.757	177.144	137.761		225.354	219.006							529.846	1075.35	227.893	889.99	143.042		301.318	664.847
121.097	160.265	179.555	223.975		357.392	333.27							408.388	625.278	577.456	724.942	952.835		286.506	290.527
145.209	207.043	138.939	133.956		428.278	214.351							494.721	522.44	304.704	1005.31	1547.43		272.118	300.472
201.256	224.296	225.315	63.87		313.168	308.301							1197.66	916.016	542.754	797.52	582.746		297.51	522.652
90.876	115.899	140.118	54.654		408.6	120.612							875.389	740.6	448.804	1048.06	516.304		359.72	404.156
141.994	121.097	108.29	134.492		465.52	163.355							222.815	285.237	712.034	648.342	1305.15		556.72	338.137
173.822	171.196	154.05	77.855		402.886	136.059							776.572	1411.8	800.694	1185.38	1545.74		192.133	431.664
111.559	121.15	157.64	91.09		422.565	181.976							727.904	1374.13	1111.32	799.848	1565.84		501.28	551.006
122.811	137.868	131.545	193.219		541.908	126.114							987.749	663.366	628.029	1292.03	1288.22		418.122	464.885
85.571	166.588	125.973	166.106		440.551	163.144							1063.92	408.6	300.472	323.325	193.826		539.792	334.963
181.377	197.559	180.895	186.253		601.367	104.107							347.024	679.236	163.567	221.122	1771.73		494.932	366.914
219.474	168.785	108.558	266.198		713.092	161.662							1078.31	379.822	380.245	1212.05	455.998		380.88	588.671
106.629	136.046	118.953	107.379		139.233	180.072							865.444	481.813	352.314	1039.8	1346.2		382.996	545.716
44.581	154.693	173.339	182.824		429.971	344.062							1136.71	1004.25	422.988	224.084	1533.46		545.505	170.126
128.598	136.903	169.749	206.507		455.363	113.418							588.248	766.415	968.493	428.702	350.833		352.949	426.374
134.814	151.21	106.522	73.944		213.716	360.143							1063.08	691.086	345.754	451.343	371.358		358.662	507.205
140.976	128.759	201.792	99.664		238.473	148.12							622.95	777.842	439.07	245.033	1576.63		579.149	478.428
106.522	124.794	200.559	282.058		335.809	209.907							1067.31	217.102	497.26	879.198	1219.66		114.687	344.908
204.471	128.169	105.397	78.873		250.534	170.973							386.382	740.6	369.03	565.607	508.052		201.232	635.858
126.937	135.992	170.071	134.439		264.288	237.204							323.113	620.623	543.177	954.316	1073.87		465.308	270.213
211.062	115.899	166.427	107.272		639.032	119.977							408.388		471.868	1212.05	1477.81		847.881	411.562
85.946	136.314	124.258	221.189		164.836	415.159							620.411		315.919	379.399	1241.25		431.029	456.633
258.375	122.275	178.858	96.449		337.925	181.13							1084.24		1127.4	774.033	739.33		651.94	622.104
237.478	284.362	136.689	60.87		454.094	604.753							1074.29		984.575	232.972	1799.02		477.581	1181.79
80.159	149.335	111.13	82.999		233.395	171.819							1227.49		753.719	596.289	179.225		543.177	384.054
57.28	151.692	108.933	160.051		289.892	208.003							921.306		381.303	204.617	1249.08		641.571	343.215
140.815	165.088	124.204	111.344		329.25	106.858							458.326		338.772	1257.12	1215.85		390.402	249.688
182.716	147.459	106.093	153.782		180.918	108.128									272.964	538.945	872.004		349.563	559.682
103.307	221.564	102.664	66.871		225.989	183.669									635.223	1189.83	160.816		735.31	246.091
174.893	217.438	102.021	76.945		331.366	183.669									720.921	309.571	347.659		671.83	520.959
78.766	183.627	161.766	197.398		132.462	100.298									533.232	1235.11	607.504		484.141	263.442
154.371	223.278	191.718	114.131		243.552	204.617									604.964	530.27	1823.78		524.345	457.691
73.944	130.42	127.151	101.003		364.587	398.02									353.795	469.752	1813.41		107.704	157.007
	166.695	173.715	197.666		197.634	624.22									364.164	1097.15	1339.85		414.524	103.684
	156.568	264.323			411.774	100.087									883.43	1005.31	2092.09		424.893	495.356
	190.647	163.909			576.398	105.8									375.167	1355.51	1347.47		586.767	399.078
	132.027	163.641			213.504	128.018									482.236	557.566	1464.27		222.603	438.435
	112.523	106.629			352.949	193.614									247.572	488.796	307.243		460.442	267.886
	118.471	161.069			473.138	191.286									763.453	445.841	1219.87		505.724	451.131
	202.863	129.134			398.02	285.237									356.758	367.338	2146.68		898.877	421.93
	257.41	142.154			456.421	155.526									393.999	628.029	608.773		433.145	542.331
	183.627	140.172			471.022	188.747									680.294	288.411	873.485		141.137	666.963
	203.828	128.384			188.959	104.107									116.803	855.71	1705.71		368.607	403.733
	79.516	122.865			473.772	199.327									203.559	518.632	1369.05		558.201	342.157
	92.644	234.691			657.864	177.956									622.316	1068.16	1147.93		174.147	150.871
	72.658	106.683			207.791	345.754									893.164	1318.9	877.505		556.085	473.349
	87.018	167.231			468.059	150.024									655.537	968.916	1465.54		604.33	440.128
	117.239	147.727			542.966	230.644									249.476	246.091	140.291		515.034	491.97
	85.571	166.267			187.478	126.537									557.566	1128.04	1408.2		912.631	295.182
	78.873	183.895			191.498	144.1									386.593	274.234	1999.41		424.046	246.302
	191.825	124.044			341.311	210.33									569.627	270.848	261.538		548.256	639.667
	167.928	123.293			239.743	414.313									354.853	375.378	1131.42		526.038	381.303
	80.963	134.385			310.417	231.279									293.489	471.868	726.423		673.523	731.924
	139.958	156.836			554.18	346.812									345.331	298.568	1809.18		894.645	458.326
	60.655	151.906			131.404	160.181									745.89	676.274	618.295		339.618	311.052
	168.785	197.559			268.732	289.469									635.223	521.382	907.764		117.65	524.98
	60.655	135.671			304.704	146.639									406.272	778.9	2128.7		373.474	744.62
	204.417	129.777			164.836	157.642									265.981	1034.09	1548.28		585.074	520.748
	189.629	135.028			174.147	121.247									552.488	483.718	1166.34		1006.58	344.273
	114.024	135.349			289.046	124.421									765.569	258.364	407.542		283.121	288.622
	172.107	104.647			176.263	104.53									365.856	412.62	1426.61		382.996	557.989
	193.969	107.862			231.702	215.197									529.212	158.912	1822.51		514.188	385.958
	81.606	107.862			296.24	151.506									291.585	318.458	801.329		475.465	364.798
	150.031	103.521			214.139	241.012									509.744	847.035	1787.38		639.667	638.397
		111.237			417.275	160.816									402.04	904.59	1923.23		105.165	523.71
		161.926			430.394	235.511									340.041	189.594	1524.58		513.976	389.767
		115.042			332.424	122.94									337.29	288.199	257.94		603.06	339.618
		135.832			467.001	206.733									648.342	890.201	234.664		411.562	358.874
		113.381			569.839	109.186									357.392	776.784	1279.55		733.194	375.378
		65.478			115.534	187.266									576.398	328.403	1123.81		437.8	358.027
		119.596			205.252	151.717									1079.16	637.128	1406.51		534.29	486.68
		45.009			216.255	509.321									440.763	675.004	118.919		461.923	222.18
		58.726			103.261	132.885									411.985	979.708	1403.33		400.136	489.642
		118.31			385.747	183.246									203.348	207.156	1941.43		818.257	378.552
		64.353			654.267	155.103									308.936	238.685	1045.73		214.139	408.811
		46.081			293.066	265.77									312.322	246.091	921.095		796.886	407.33
		156.89			442.879	178.802									659.98	520.959	1770.25		533.867	403.733
		34.775			476.312	351.256									852.96	857.826	1139.25		752.661	529.423
		126.294			334.963	136.27									252.65	445.418	1560.55		413.466	409.446
		89.161			371.57	299.626									514.188	744.62	1495.59		700.184	471.233
		41.794			405.002	119.131									632.472	749.064	833.492		803.234	400.559
		99.128			222.18	161.028									234.241	426.374	1321.23		463.192	478.851
		104.593			276.773	107.07									386.17	607.715	1311.29		658.499	417.698
		93.234			288.199	176.051									743.351	866.925	1740.2		279.947	411.774
		91.09			271.483	198.481									730.443	884.065	1257.96		877.505	457.056
		122.382			293.278	220.487									302.165	357.604	1442.48		479.697	410.081
		123.668			421.507	152.14									344.485	334.54	2169.75		385.535	341.311
		78.016			216.044	175.205									615.121	761.125	102.838		507.628	397.385
		60.227			290.104	153.833									512.072	1281.66	1185.17		582.746	304.492
		83.589			574.494	190.863									332	680.717	420.238		484.141	465.943
		98.592			193.826	114.264									794.558	774.033	1055.67		329.461	276.35
		67.3			442.032	288.411									556.931	633.742	1029.01		332.212	461.076
		53.422			625.066	121.882									586.767	271.906	1968.73		583.17	442.032
		98.806			378.552	380.457									283.756	377.283	1232.78		476.523	191.286
		98.378			425.951	154.891									293.278	975.688	1092.28		573.013	656.172
		78.07			441.609	170.126									453.67	597.982	1136.29		633.742	240.801
		121.311			319.728	138.386									266.616	1118.73	364.375		316.342	475.254
		149.495			436.319	193.826									310.206	807.466	210.754		733.194	639.455
		107.272			576.822	101.568									194.884	242.07	999.598		448.804	575.129
		81.231			258.575	122.94									549.525	816.564	1419.41		187.054	238.685
		72.229			287.776	187.054									354.218	842.591	1713.54		658.711	403.733
		69.229			321.632	232.548									394.211	312.322	1021.18		634.8	398.654
		116.167			159.123	160.604									631.414	372.839	550.16		394.634	303.223
		67.675			377.918	269.155									362.471	612.37	1271.72		457.691	227.682
		87.232			433.992	401.194									310.206	316.13	1170.57		239.743	266.828
		111.559			250.534	460.23									198.269	1085.09	1936.56		698.492	312.533
		122.115			401.405	176.051									614.275	381.092			275.08	506.994
		89.161			517.785	529.635									443.725	467.001			570.685	330.942
		107.379			202.713	125.902									276.561	592.692			607.504	520.959
		87.018			305.339	138.175									272.752	687.277			137.54	482.448
		68.907			552.911	104.742									400.982	1228.34			432.087	141.984
		153.675			281.005	153.622									530.058	319.939			632.684	343.85
		92.162			367.126	126.748									512.707	652.998			323.536	456.421
		51.332			546.351	192.133									186.843	437.377			267.886	460.653
		56.797			141.56	156.584									488.584	880.256			498.741	341.946
		99.664			292.008	383.631									173.724	1194.69			321.844	657.23
		99.664			540.003	189.17									573.648	771.282			508.263	495.144
		166.588			251.169	386.382									317.4	940.35			493.24	143.042
		137.011			335.598	123.151									528.365	205.464			270.213	363.952
		143.387			418.968	362.894									315.072	146.85			741.446	441.186
					194.037	168.645									252.439	626.336			211.388	513.13
					405.637	331.789									406.907	272.329				511.014
					746.948	192.133									326.499	704.628				469.329
					104.742	405.002									467.848	1083.82				110.032
					268.097	199.539									309.571	398.02				515.458
					288.834	321.844									299.626	928.501				454.305
					215.62	358.239									731.078	325.018				434.415
					241.859	490.066									248.63	940.35				324.806
					430.606	313.803									386.805	593.75				419.391
					322.69	323.748									469.964	614.698				383.208
					379.187	184.304									663.366	1187.29				112.571
					459.172	203.771									377.283	417.275				363.74
					125.267	162.086									216.255	307.666				557.989
					430.394	267.251									309.148	909.668				357.604
					449.227	125.056									726.423	165.471				464.25
					153.622	169.28									437.8	509.533				168.857
					255.401	116.803									315.707	395.692				531.328
					787.787	178.167									248.842	556.72				342.792
					272.118	186.42									272.964	1080.22				641.571
					327.134	382.784									449.65	865.656				431.664
					335.598	178.802									159.758	940.35				159.97
					252.439	216.044									422.777	1110.9				559.894
					408.176	129.711									259.845	813.179				309.359
					424.046	525.826									251.381	405.002				354.43
					232.76	114.264									685.796	597.135				420.026
					445.418	363.317									480.12	902.051				247.149
					754.354	144.1									216.89	177.532				423.2
					269.578	509.956									428.278	681.987				230.221
					371.146	185.785									209.484	286.295				617.449
					454.517	199.962									209.696	592.48				532.386
					158.488	140.079									362.471	1340.91				262.596
					478.216	162.72									656.172	298.356				329.461
					692.144	130.346									313.591	1156.61				430.606
					375.802	194.037									363.106	368.607				453.247
					376.436	127.595									562.856	266.828				380.034
					470.598	164.413									270.002	182.399				312.956
					190.44	183.88									370.935	388.074				487.526
					414.313	191.921									607.927	847.246				293.278
					767.05	116.803									351.256	541.484				531.751
					234.03	188.536									400.559	609.62				188.747
					273.599	174.782									501.915	1016.53				157.642
					348.505	178.379									203.136	845.13				434.838
					239.531	193.191									424.893	621.469				560.105
					248.418	233.395									481.178	608.985				549.948
					339.406	213.293									257.94	566.03				623.585
					210.33	301.953									272.329	494.086				624.855
					340.464	136.482									542.542	1040.23				282.486
					377.494	159.758									247.149	322.69				297.721
					231.067	132.673									521.594	319.516				509.744
					388.074	556.931									370.512	1115.56				211.388
					440.128	104.319									274.022	294.759				282.486
					107.916	135.001									769.378	994.732				118.496
					292.22	271.906									188.959	604.541				413.678
					430.183	488.161									327.134	647.919				486.68
					275.715	193.826									934.214	269.578				459.384
					372.416	370.935									256.248	879.621				218.583
					529.846	104.53									748.852	395.48				417.487
					192.768	337.079									265.135	401.405				537.676
					491.97	116.168									346.812	131.615				402.463
					524.98	138.386									569.204	527.942				119.766
					352.314	133.943									324.594	649.189				493.451
					364.798	212.235									867.137	338.348				348.505
					475.465	121.67									567.088	418.545				300.26
					107.07	358.45									446.053	350.621				669.926
					202.501	215.62									609.196	841.956				415.159
					315.919	261.749									306.82	1103.71				573.224
					216.467	137.54									722.402	462.558				356.969
					352.102	169.492									248.842	639.244				569.627
					355.7	124.421									483.718	1089.32				632.684
					277.831	270.213									235.511	982.882				600.521
					352.102	101.145									475.042	712.246				603.695
					356.546	223.873									250.958	138.598				281.428
					193.826	145.581									201.02	654.479				360.778
					260.691	146.004									529.212	916.016				141.349
					363.529	253.285									355.7	766.415				409.658
					90.988	438.224									715.843	1106.46				460.865
					163.778	123.574									247.36	821.008				410.716
					333.693	150.448									1100.95	1118.31				667.598
					163.144	158.7									689.816	333.693				678.601
					233.606	345.331									247.572	660.404				508.686
					382.361	169.068									268.52	664.424				538.522
					86.544	383.419									555.027	921.306				343.85
					179.86	142.83									568.146	456.421				349.14
					330.731	161.451									538.734	395.904				538.945
					163.99	117.861									288.622	1488.82				187.901
					693.836	190.228									356.334	1139.89				374.109
					169.068	133.731									542.754	315.284				517.785
					347.87	143.465									190.652	617.237				278.466
					236.992	198.904									789.903	458.537				314.226
					508.475	253.708									366.28	527.307				544.87
					235.934	101.78									217.948	568.146				508.052
					365.222	275.926									228.316	714.15				509.533
					188.536	102.203									325.018	940.774				637.128
					235.511	495.356									233.818	432.299				417.064
					368.819	151.082									1300.92	200.174				387.016
					511.437	155.526									566.665	1113.65				376.86
					161.874	124.632									974.63	1110.48				457.691
					382.15	162.72									414.524	562.01				300.26
					217.313	173.3									639.878	359.72				398.02
					914.958	387.228									329.884	307.243				190.017
					166.318	296.452									713.938	143.676				378.976
					381.726	337.925									567.511					398.443
					496.625	145.792									877.717					591.422
					553.757	249.9									226.412					600.944
					417.275	151.082									989.865					470.175
					497.048	359.085									624.008					654.479
					216.044	158.065									215.409					733.194
					250.534	585.497									492.393					343.004
					341.734	102.838									345.331					221.968
					443.09	129.922									899.512					527.519
					296.24	110.667									923.422					452.824
					383.842	266.828									600.944					243.34
					303.223	289.257									282.274					376.225
					370.512	388.074									168.857					385.324
					450.92	302.8									384.054					401.828
					490.489	381.092									314.861					349.775
					228.316	163.567									246.937					499.376
					387.863	197.846									255.401					607.08
					185.15	160.604									180.918					461.923
					603.906	388.921									227.47					540.426
					446.476	163.567									570.897					484.564
					457.902	343.638									653.844					822.066
					297.933	122.305									410.292					516.092
					343.004	150.871									380.034					641.571
					110.667	240.378									395.692					475.042
					406.272	260.268									647.073					414.948
					206.733	124.632									351.256					211.177
					269.578	200.385									592.268					396.962
					179.86	258.575									566.453					677.755
					432.934	493.24									397.173					383.208
					130.98	152.987									235.722					293.489
					477.793	155.314									863.963					600.944
					217.948	123.574									456.844					460.23
					527.942	389.556									338.772					457.268
					250.111	124.209									612.794					425.739
					395.692	172.877									379.822					421.93
					217.102	162.72									265.77					357.604
					443.09	320.362									278.254					553.757
					383.842	129.288									615.756					416.852
					438.435	477.158									764.722					401.194
					284.179	187.054									886.816					431.876
					519.055	497.683									327.345					269.79
					208.003	142.407									1051.65					385.747
					283.967	188.536									954.739					508.052
					232.972	167.164									315.496					410.927
					301.318	315.707									246.091					394.634
					303.858	142.618									118.073					587.825
					821.854	367.972									287.353					549.737
					137.328	124.209									491.97					708.225
					182.611	192.133									523.075					473.138
					302.376	127.383									353.795					314.861
					455.998	486.892									216.255					577.88
					292.643	146.216									721.133					482.871
					322.055	462.346									374.744					485.834
					376.225	145.158									367.126					308.936
					409.869	298.356									467.213					515.881
					107.493	175.205									430.183					450.073
					148.12	419.603									250.534					539.58
					175.628	184.727									174.358					357.816
					184.092	197									612.37					390.402
					158.488	133.096									754.566					282.909
					529.846	242.282									1024.36					296.452
					154.045	172.877									311.052					542.119
					479.486	302.8									252.016					584.651
					216.255	131.615									163.99					513.342
					267.886	189.594									456.844					230.856
					336.867	125.902									769.166					464.039
					489.854	523.922									480.332					854.018
					100.722	120.612									634.8					531.116
					187.054	136.905									387.651					548.679
					181.341	120.612									155.526					423.835
					440.763	171.819									620.2					628.875
					267.462	151.506									785.459					646.438
					480.332	209.061									159.546					357.181
					233.606	165.683									109.82					397.596
					650.247	313.168									818.892					414.948
					176.474	158.277									171.184					363.106
					358.45	326.922									376.436					378.976
					448.592	112.571									382.573					337.714
					602.214	114.052									333.058					457.268
					399.501	110.667									486.892					558.624
					450.708	435.05									277.831					239.743
					319.728	228.316									336.656					418.968
					320.786	268.732									814.025					652.998
					176.051	175.416									578.091					392.306
					661.885	257.729									296.028					293.912
					267.251	209.484									568.358					301.53
					498.953	296.24									718.805					520.536
					417.064	186.208									385.112					406.06
					536.618	334.54									200.174					343.427
					176.051	207.791									589.306					561.163
					323.113	374.532									160.604					426.797
					295.394	100.087									295.817					543.389
					530.693	159.97									867.348					465.732
					315.284	167.376									426.162					343.85
					337.925	167.587									414.524					370.935
					216.678	291.162									227.893					334.963
					548.89	299.414									323.113					599.251
					361.836	162.086									772.552					164.625
					462.981	489.642									950.93					285.448
					476.946	121.882									374.744					571.108
					575.552	184.092									197					178.379
					277.619	150.659									645.168					100.087
					104.107	450.073									444.995					424.893
					222.18	196.788									236.992					511.014
					206.522	248.63									265.981					546.351
					397.808	184.727									264.923					592.057
					123.998	459.595									793.712					456.844
					397.808	170.761									843.438					638.186
					267.251	237.204									446.899					267.674
					222.603	150.871									810.005					407.33
					290.315	422.988									217.102					451.554
					343.544	173.089									316.13					386.805
						225.142									551.641					347.659
						152.987									226.624					565.395
						297.298									641.148					241.859
						222.392									149.39					518.208
						355.065									762.183					270.848
						104.319									358.662					465.097
						154.891									384.9					320.997
						138.386									199.116					610.678
						270.425									699.126					161.451
						110.667									699.973					103.472
						158.912									476.312					472.714
						176.898									301.742					506.147
						238.262									329.25					398.02
						172.877									960.452					560.74
						383.842									175.628					438.858
						143.676									199.962					266.616
						228.316									592.268					481.602
						191.71									486.892					448.169
						234.03									609.62					429.548
						171.184									181.13					673.523
						206.31									132.673					423.835
						148.966									986.479					114.476
						448.592									273.81					402.252
						226.2									164.836					148.332
						231.914									749.487					475.465
						123.786									352.737					300.684
						353.372									145.792					471.445
						126.748									200.385					242.282
						276.984									822.912					400.559
						174.147									191.921					581.477
						188.536									208.426					383.208
						225.354									448.804					523.71
						256.036									224.719					464.462
						270.636									222.392					746.102
						281.216									156.372					518.208
						174.358									223.026					318.035
						220.276									226.2					534.713
						103.472									492.605					702.512
						122.728									447.746					232.125
						157.007									211.388					379.187
						159.97									847.246					339.618
						146.004									262.384					342.369
						204.829									623.162					354.853
						134.578									237.838					808.735
						210.542									250.323					384.054
						101.78									473.772					471.233
						135.001									696.587					732.771
						178.167									853.383					366.914
						239.743									1042.34					490.7
						104.954									428.067					391.46
						155.103									886.604					532.809
						133.731									200.808					337.925
						167.376									226.412					361.836
						136.905									605.599					380.034
						394.211									308.724					183.669
						111.725									788.633					238.896
						153.198									177.532					493.874
						159.123									1066.89					378.129
						326.922									224.719					492.816
						168.857									177.744					456.21
						245.244									697.645					337.502
						158.7									511.226					398.443
						176.051									366.914					171.608
						391.248									244.821					246.726
						486.892									246.514					537.676
						165.26									703.993					254.978
						304.916									301.742					1045.3
						135.424									923.211					583.17
						326.71									397.596					392.306
						239.954									416.429					340.253
						504.454									318.246					487.315
						147.485									791.807					798.578
						148.332									736.791					532.597
						227.47									263.019					285.448
						400.982									212.446					519.901
						368.184									809.37					430.394
						513.13									618.718					474.619
						157.642									613.217					427.432
						323.325									252.227					562.644
						161.451									674.792					608.138
						162.086									661.673					232.548
						178.379									259.845					394.422
						385.535									575.975					612.582
						161.451									205.04					768.108
						329.25									168.857					553.969
						161.239									187.478					610.466
						177.532									633.742					281.005
						105.8									430.394					318.67
						183.669									1019.49					600.732
						153.198									190.652					148.332
						159.123									226.412					490.277
						135.001									356.546					538.734
						207.791									466.79					775.726
						119.766									117.438					787.998
						209.484									603.483					1237.44
						100.933									141.349					610.043
						187.054									473.138					1011.45
						57.978									296.24					1132.91
						115.957									396.115					486.045
						39.358									820.585					369.665
						161.662									268.944					352.526
						124.844									245.244					680.506
						144.523									861.424					557.989
						101.145									286.718					343.427
						205.887									281.64					284.814
						74.906									494.086					528.577
						134.154									691.509					273.81
						50.784									991.981					525.826
						141.772									246.514					279.735
						54.17									195.307					804.503
						190.863									151.294					336.867
						100.933									758.798					507.628
						133.731									709.706					819.738
						149.601									772.763					548.679
						193.402									1008.91					487.103
						112.148									461.923					563.914
						187.054									233.395					296.452
						146.639									215.197					573.859
						187.054									778.9					596.077
						132.25									779.958					548.256
						254.132									231.702					422.777
						140.714									899.723					337.714
						253.92									442.244					453.459
						91.834									827.779					210.119
						184.304									194.672					1603.51
						161.874									315.284					554.392
						176.051									429.76					869.253
						122.093									687.277					785.671
						165.683									443.514					610.043
						129.288									181.341					360.143
						181.341									866.502					183.669
						95.432									770.436					580.207
						150.448									311.052					143.676
						181.976									826.298					571.955
						125.267									404.156					100.51
						165.471									632.896					808.524
						252.227									562.644					976.957
						196.365									187.266					928.924
						125.267									556.296					619.142
						195.942									899.935					660.192
						73.848									177.321					828.837
						135.001									166.741					408.388
						151.506									293.066					367.549
						43.801									159.758					135.212
						141.984									990.076					473.349
						239.531									321.632					741.446
						80.408									444.148					839.84
						71.944									721.979					1824.84
						212.899									866.925					896.761
															717.536					291.162
															827.568					613.428
															668.444					478.004
															451.978					442.456
															278.677					1053.77
															1133.96					348.505
															235.722					709.706
															663.366					491.758
															335.598					252.016
															763.876					155.314
															157.007					2372.46
															815.295					146.216
															957.278					140.291
															222.603					177.109
															468.694					815.93
															924.269					381.726
															446.476					421.084
															880.256					398.654
															711.399					180.072
															291.162					757.951
															283.332					1263.46
															336.656					445.63
															810.851					209.907
															1202.31					710.976
															475.677					851.055
															182.611					310.629
															141.349					805.561
															182.611					682.622
															547.409					149.39
															202.078					957.49
															190.017					534.925
															1261.35					744.62
															273.599					703.993
															935.695					925.538
															603.272					1201.25
															1084.24					108.128
															317.823					256.459
															575.552					644.745
															548.044					900.57
															272.118					390.402
															935.907					806.408
															909.668					429.76
															198.692					1573.25
															490.912					601.367
															324.594					707.167
															831.588					1135.45
															1162.95					1113.44
															923.846					750.122
															340.888					240.378
															1112.8					1615.78
															1005.52					395.269
															1069.64					194.46
															769.166					148.966
															234.664					1310.23
															816.776					708.648
															686.43					746.525
															963.203					1338.58
															869.041					399.289
															302.165					1217.34
															237.627					704.205
															122.94					321.632
															1009.12					637.974
															297.086					1425.13
															163.778					903.32
															379.822					170.126
															1007.85					601.367
															675.427					1561.4
															508.898					1091.64
															592.48					941.62
															171.396					505.724
															243.763					597.347
															708.437					968.07
															1026.89					1208.24
															864.386					282.909
															265.135					1850.65
															822.066					1490.3
															554.604					235.299
															596.924					1007.64
															1219.45					275.292
															470.175					1452
															226.835					460.23
															624.432					484.141
															176.263					523.71
															169.703					950.719
															749.699					659.134
															391.46					179.648
															480.12					1600.54
															223.873
															370.088

## Sheet: Figure 3F-G
Fig 3F-G
exp1	Poglut1-Ctr	TOTAL NUCLEI	TOTAL PAX7		Poglut1-Ctr	TOTAL NUCLEI	TOTAL PAX7		Poglut1-Ctr	TOTAL NUCLEI	TOTAL PAX7			exp2	Poglut1-Ctr	TOTAL NUCLEI	TOTAL PAX7		Poglut1-Ctr	TOTAL NUCLEI	TOTAL PAX7		Poglut1-Ctr	TOTAL NUCLEI	TOTAL PAX7			exp 3	Poglut1-Ctr	TOTAL NUCLEI	TOTAL PAX7		Poglut1-Ctr	TOTAL NUCLEI	TOTAL PAX7		Poglut1-Ctr	TOTAL NUCLEI	TOTAL PAX7			exp 4	Poglut1-Ctr	TOTAL NUCLEI	TOTAL PAX7		Poglut1-Ctr	TOTAL NUCLEI	TOTAL PAX7
	P1				P3				P5						P1				P3				P5						P1				P3				P5						P1				P3
	1	13	12		1	52	39		1	50	27				1	34	24		1	87	59		1	67	35				1	10	4		1	69	48		1	32	7				1	14	5		1	37	15
	2	10	6		2	40	32		2	121	88				2	14	9		2	35	24		2	55	28				2	6	5		2	16	4		2	40	13				2	8	4		2	21	10
	3	7	5		3	59	46		3	114	79				3	31	19		3	73	45		3	127	44				3	7	6		3	54	25		3	17	8				3	16	6		3	45	30
	4	16	9		4	56	47		4	64	42				4	56	43		4	149	80		4	85	43				4	7	6		4	109	88		4	49	15				4	6	2		4	15	9
	5	11	9		5	57	40		5	137	61				5	22	14		5	85	56		5	49	29				5	4	3		5	190	92		5	28	9				5	4	2		5	45	18
	6	16	12		6	60	48		6	96	55				6	16	15		6	48	29		6	160	58				6	11	11		6	19	6		6	64	24				6	11	4		6	71	23
	7	3	2		7	74	62		7	168	70				7	22	16		7	92	59		7	60	43				7	11	8		7	12	9		7	86	44				7	7	4		7	85	33
	8	9	5		8	85	58		8	137	74				8	28	13		8	89	55		8	112	36				8	31	12		8	26	4		8	89	20				8	6	5		8	31	20
	9	14	10		9	84	57		9	131	85				sum	223	153		sum	658	407		sum	715	316				9	18	12		9	46	11		9	45	7				9	7	4		9	137	76
	10	13	9		10	105	66		10	144	80				normalized		68.6099		normalized		61.8541		normalized		44.1958				10	23	13		10	30	17		10	39	19				sum	79	36		10	51	23
	11	14	9		11	119	100		11	97	45																		11	8	6		11	17	12		11	55	23				normalized		45.5696		11	45	13
	12	13	8		12	102	75		12	89	33				Poglut1-cKO	TOTAL NUCLEI	TOTAL PAX7		Poglut1-cKO	TOTAL NUCLEI	TOTAL PAX7		Poglut1-cKO	TOTAL NUCLEI	TOTAL PAX7				sum	136	86		12	80	55		12	42	10								12	65	33
	13	14	9		13	70	48		13	106	59				P1				P3				P5						normalized		63.2353		sum	668	371		13	12	5								13	118	41
	14	13	8		14	52	31		14	168	101				1	10	3		1	39	19		1	102	20								normalized		55.5389		14	17	7								sum	766	344
	15	18	13		15	87	73		15	199	134				2	17	2		2	35	13		2	81	7												15	25	4								normalized		44.9086
	sum	184	126		sum	1102	822		sum	1821	1033				3	15	4		3	103	39		3	89	27												16	11	8
	normalized		68.4783		normalized		74.5917		normalized		56.7271				4	19	8		4	28	7		4	84	17												17	19	5				Poglut1-cKO	TOTAL NUCLEI	TOTAL PAX7		Poglut1-cKO	TOTAL NUCLEI	TOTAL PAX7
															5	12	4		5	70	11		5	63	9												18	26	10				P1				P3
	Poglut1-cKO	TOTAL NUCLEI	TOTAL PAX7		Poglut1-cKO	TOTAL NUCLEI	TOTAL PAX7		Poglut1-cKO	TOTAL NUCLEI	TOTAL PAX7				6	11	1		6	53	12		6	73	24												19	49	21				1	8	1		1	11	1
	P1				P3				P5						7	14	2		7	132	38		7	45	15												sum	745	259				2	6	1		2	9	1
	1	9	4		1	15	6		1	15	0				8	22	3		8	66	26		8	47	30												normalized		34.7651				3	9	0		3	10	1
	2	9	3		2	17	2		2	14	2				sum	120	27		sum	526	165		sum	584	149																		4	7	0		4	14	2
	3	11	1		3	15	8		3	20	4				normalized		22.5		normalized		31.3688		normalized		25.5137				Poglut1-cKO	TOTAL NUCLEI	TOTAL PAX7		Poglut1-cKO	TOTAL NUCLEI	TOTAL PAX7		Poglut1-cKO	TOTAL NUCLEI	TOTAL PAX7				5	4	1		5	22	6
	4	9	4		4	14	5		4	77	13																		P1				P3				P5						6	5	0		6	9	3
	5	7	3		5	26	13		5	34	6																		1	14	2		1	27	6		1	13	2				7	7	3		7	8	1
	6	8	2		6	27	13		6	44	9																		2	18	0		2	26	3		2	23	1				8	13	0		8	14	0
	7	7	4		7	18	10		7	43	7																		3	17	2		3	12	3		3	17	0				9	10	0		9	13	2
	8	7	1		8	33	18		8	54	10																		4	9	4		4	29	2		4	17	1				sum	69	6		10	19	6
	9	7	2		9	29	14		9	25	4																		5	18	2		5	18	6		5	5	0				normalized		8.69565		11	8	5
	10	9	3		10	28	17		10	21	2																		6	15	8		6	13	1		6	19	0								12	17	2
	11	12	3		11	21	9		11	22	4																		7	14	5		7	50	8		7	29	0								13	18	1
	12	10	5		12	21	8		12	21	1																		8	11	3		8	33	8		8	18	4								sum	172	31
	13	9	4		13	31	10		13	9	1																		9	15	4		9	22	3		9	53	2								normalized		18.0233
	14	7	2		14	12	7		14	20	2																		10	13	10		10	15	2		10	31	2
	15	7	3		15	10	2		15	5	2																		11	10	3		11	54	8		11	25	1
	sum	128	23		sum	317	142		sum	424	67																		sum	154	43		12	34	5		12	18	3
	normalized		17.9688		normalized		44.795		normalized		15.8019																		normalized		27.9221		sum	333	55		13	14	0
																																	normalized		16.5165		14	9	2
																																					15	18	1
FIG. 3F. CELL NUMBERS IN PROLIFERATION MEDIA																																					16	13	2
																																					17	6	1
Descriptive statistics			Poglut1-Ctr P1	Poglut1-cKO P1	Poglut1-Ctr P3	Poglut1-cKO P3	Poglut1-Ctr P5	Poglut1-cKO P5																													18	25	3
Mean			236.8	137.5	896.5	389.3	1243	490.7																													19	15	1
Std. Deviation			147.5	41.31	221.4	169.5	480.7	151.3																													sum	368	26
Std. Error of Mean			60.23	16.86	90.4	69.2	196.3	61.75																													normalized		7.06522
One-way ANOVA
Tukey's multiple comparisons test			Mean Diff,	95,00% CI of diff,	Significant?	Summary	Adjusted P Value
Poglut1-Ctr P1 vs. Poglut1-cKO P1			99.33	-327,9 to 526,6	No	ns	0.9796
Poglut1-Ctr P1 vs. Poglut1-Ctr P3			-659.7	-1087 to -232,4	Yes	***	0.0007
Poglut1-Ctr P1 vs. Poglut1-cKO P3			-152.5	-579,8 to 274,8	No	ns	0.8833
Poglut1-Ctr P1 vs. Poglut1-Ctr P5			-1006	-1433 to -578,9	Yes	****	<0,0001
Poglut1-Ctr P1 vs. Poglut1-cKO P5			-253.8	-681,1 to 173,4	No	ns	0.4767
Poglut1-cKO P1 vs. Poglut1-Ctr P3			-759	-1186 to -331,7	Yes	***	0.0001
Poglut1-cKO P1 vs. Poglut1-cKO P3			-251.8	-679,1 to 175,4	No	ns	0.4853
Poglut1-cKO P1 vs. Poglut1-Ctr P5			-1106	-1533 to -678,2	Yes	****	<0,0001
Poglut1-cKO P1 vs. Poglut1-cKO P5			-353.2	-780,4 to 74,11	No	ns	0.152
Poglut1-Ctr P3 vs. Poglut1-cKO P3			507.2	79,89 to 934,4	Yes	*	0.0128
Poglut1-Ctr P3 vs. Poglut1-Ctr P5			-346.5	-773,8 to 80,78	No	ns	0.1664
Poglut1-Ctr P3 vs. Poglut1-cKO P5			405.8	-21,44 to 833,1	No	ns	0.0702
Poglut1-cKO P3 vs. Poglut1-Ctr P5			-853.7	-1281 to -426,4	Yes	****	<0,0001
Poglut1-cKO P3 vs. Poglut1-cKO P5			-101.3	-528,6 to 325,9	No	ns	0.9778
Poglut1-Ctr P5 vs. Poglut1-cKO P5			752.3	325,1 to 1180	Yes	***	0.0001
Fig. 3G. PAX7 QUANTIFICATION
Descriptive statistics			Poglut1-Ctr P1	Poglut1-cKO P1	Poglut1-Ctr P3	Poglut1-cKO P3	Poglut1-Ctr P5	Poglut1-cKO P5
Mean			59.14	20.11	57.04	21.3	37.5	12.21
Std. Deviation			9.374	8.143	10.86	14.54	11.81	8.129
Std. Error of Mean			3.827	3.325	4.432	5.936	4.823	3.318
One-way ANOVA
Tukey's multiple comparisons test			Mean Diff,	95,00% CI of diff,	Significant?	Summary	Adjusted P Value
Poglut1-Ctr P1 vs. Poglut1-cKO P1			39.03	20,21 to 57,85	Yes	****	<0,0001
Poglut1-Ctr P1 vs. Poglut1-Ctr P3			2.105	-16,71 to 20,92	No	ns	0.9993
Poglut1-Ctr P1 vs. Poglut1-cKO P3			37.84	19,02 to 56,66	Yes	****	<0,0001
Poglut1-Ctr P1 vs. Poglut1-Ctr P5			21.64	2,822 to 40,46	Yes	*	0.0169
Poglut1-Ctr P1 vs. Poglut1-cKO P5			46.93	28,11 to 65,75	Yes	****	<0,0001
Poglut1-cKO P1 vs. Poglut1-Ctr P3			-36.93	-55,75 to -18,11	Yes	****	<0,0001
Poglut1-cKO P1 vs. Poglut1-cKO P3			-1.19	-20,01 to 17,63	No	ns	>0,9999
Poglut1-cKO P1 vs. Poglut1-Ctr P5			-17.39	-36,21 to 1,427	No	ns	0.0831
Poglut1-cKO P1 vs. Poglut1-cKO P5			7.899	-10,92 to 26,72	No	ns	0.7951
Poglut1-Ctr P3 vs. Poglut1-cKO P3			35.74	16,92 to 54,56	Yes	****	<0,0001
Poglut1-Ctr P3 vs. Poglut1-Ctr P5			19.54	0,7176 to 38,36	Yes	*	0.0383
Poglut1-Ctr P3 vs. Poglut1-cKO P5			44.83	26,01 to 63,65	Yes	****	<0,0001
Poglut1-cKO P3 vs. Poglut1-Ctr P5			-16.2	-35,02 to 2,617	No	ns	0.1238
Poglut1-cKO P3 vs. Poglut1-cKO P5			9.088	-9,731 to 27,91	No	ns	0.6858
Poglut1-Ctr P5 vs. Poglut1-cKO P5			25.29	6,471 to 44,11	Yes	**	0.0037

## Sheet: Figure 3H
Fig 3H
assay_pie chart
Poglut1-Ctr p1			percentage (%)		Poglut1-Ctr p3			percentage (%)		Poglut1-Ctr p5			percentage (%)
+- quiescent	10.4484		13.027		+- quiescent	9.1624		12.0906		+- quiescent	3.44402		4.77396
+- cycling	14.2052		17.711		+- cycling	12.9609		17.1031		+- cycling	11.5626		16.0275
++ no cycling	16.4165		20.468		++ no cycling	12.8239		16.9223		++ no cycling	8.68829		12.0434
++ cycling progenitors	26.0038		32.4214		++ cycling progenitors	21.1299		27.8828		++ cycling progenitors	23.86		33.0737
-+ no cycling	8.62788		10.7572		-+ no cycling	12.9993		17.1538		-+ no cycling	15.2483		21.1366
-+ cycling precursors	4.50398		5.61552		-+ cycling precursors	6.7047		8.84745		-+ cycling precursors	9.33859		12.9448
	80.2058		100			75.7812		100			72.1418		100
Poglut1-cKO p1			percentage (%)		Poglut1-cKO p3			percentage (%)		Poglut1-cKO p5			percentage (%)
+- quiescent	2.94445		6.34725		+- quiescent	3.6645		6.39672		+- quiescent	1.16361		1.8608
+- cycling	12.6054		27.1729		+- cycling	3.35888		5.86324		+- cycling	3.97168		6.35135
++ no cycling	5.22861		11.2711		++ no cycling	7.40063		12.9185		++ no cycling	4.48546		7.17297
++ cycling progenitors	8.53625		18.4013		++ cycling progenitors	13.7813		24.0565		++ cycling progenitors	8.45249		13.5169
-+ no cycling	12.2175		26.3369		-+ no cycling	18.8228		32.857		-+ no cycling	39.0058		62.3766
-+ cycling precursors	4.8572		10.4705		-+ cycling precursors	10.259		17.908		-+ cycling precursors	5.45371		8.72137
	46.3894		100			57.2871		100			62.5328		100
assay_statistic
RATIO PAX7+/MYOD-/KI67+ (++ no cycling)								One-way ANOVA
P1	Poglut1-Ctr	29.4317	9.43396	3.75				Tukey's multiple comparisons test	Mean Diff,	95,00% CI of diff,	Significant?	Summary	Adjusted P Value		Tukey's multiple comparisons test	Mean Diff,	95,00% CI of diff,	Significant?	Summary	Adjusted P Value
	Poglut1-cKO	10.4167	20.7943	16.6667	2.54386			Poglut1-Ctr p1 vs. Poglut1-cKO p1	1.6	-13,49 to 16,69	No	ns	0.9993		Poglut1-cKO p1 vs. Poglut1-Ctr p5	1.043	-14,04 to 16,13	No	ns	>0,9999
								Poglut1-Ctr p1 vs. Poglut1-Ctr p3	1.244	-14,88 to 17,37	No	ns	0.9998		Poglut1-cKO p1 vs. Poglut1-cKO p5	8.634	-4,617 to 21,88	No	ns	0.34
P3	Poglut1-Ctr	12.079	18.287	8.51677				Poglut1-Ctr p1 vs. Poglut1-cKO p3	10.85	-3,579 to 25,27	No	ns	0.2088		Poglut1-Ctr p3 vs. Poglut1-cKO p3	9.602	-4,824 to 24,03	No	ns	0.3189
	Poglut1-cKO	2.86935	5.45841	3.61816	1.51515	3.33333		Poglut1-Ctr p1 vs. Poglut1-Ctr p5	2.643	-13,49 to 18,77	No	ns	0.9944		Poglut1-Ctr p3 vs. Poglut1-Ctr p5	1.398	-14,73 to 17,53	No	ns	0.9997
								Poglut1-Ctr p1 vs. Poglut1-cKO p5	10.23	-4,192 to 24,66	No	ns	0.2588		Poglut1-Ctr p3 vs. Poglut1-cKO p5	8.989	-5,436 to 23,41	No	ns	0.3852
P5	Poglut1-Ctr	11.1473	15.3385	8.20183				Poglut1-cKO p1 vs. Poglut1-Ctr p3	-0.3556	-15,44 to 14,73	No	ns	>0,9999		Poglut1-cKO p3 vs. Poglut1-Ctr p5	-8.204	-22,63 to 6,222	No	ns	0.4802
	Poglut1-cKO	2.89393	5.7019	5.88661	2.00119	3.37476		Poglut1-cKO p1 vs. Poglut1-cKO p3	9.246	-4,004 to 22,50	No	ns	0.2739		Poglut1-cKO p3 vs. Poglut1-cKO p5	-0.6128	-13,11 to 11,88	No	ns	>0,9999
															Poglut1-Ctr p5 vs. Poglut1-cKO p5	7.591	-6,835 to 22,02	No	ns	0.5596
RATIO PAX7+/MYOD-/KI67- (+- quiescent)								One-way ANOVA
								Tukey's multiple comparisons test	Mean Diff,	95,00% CI of diff,	Significant?	Summary	Adjusted P Value		Tukey's multiple comparisons test	Mean Diff,	95,00% CI of diff,	Significant?	Summary	Adjusted P Value
P1	Poglut1-Ctr	12.0879	11.3208	7.93651				Poglut1-Ctr p1 vs. Poglut1-cKO p1	7.503	2,974 to 12,03	Yes	***	0.0007		Poglut1-cKO p1 vs. Poglut1-Ctr p5	-0.4987	-5,028 to 4,031	No	ns	0.9991
	Poglut1-cKO	4.7619	3.59485	0	3.42105			Poglut1-Ctr p1 vs. Poglut1-Ctr p3	1.286	-3,556 to 6,128	No	ns	0.9534		Poglut1-cKO p1 vs. Poglut1-cKO p5	1.782	-2,196 to 5,760	No	ns	0.708
								Poglut1-Ctr p1 vs. Poglut1-cKO p3	6.784	2,453 to 11,11	Yes	**	0.0013		Poglut1-Ctr p3 vs. Poglut1-cKO p3	5.498	1,167 to 9,829	Yes	**	0.0089
P3	Poglut1-Ctr	8.6	10.4042	8.51677				Poglut1-Ctr p1 vs. Poglut1-Ctr p5	7.004	2,162 to 11,85	Yes	**	0.0028		Poglut1-Ctr p3 vs. Poglut1-Ctr p5	5.718	0,8763 to 10,56	Yes	*	0.0158
	Poglut1-cKO	1.5873	4.31121	6.83575	3.92157	1.66667		Poglut1-Ctr p1 vs. Poglut1-cKO p5	9.285	4,954 to 13,62	Yes	****	<0,0001		Poglut1-Ctr p3 vs. Poglut1-cKO p5	7.999	3,668 to 12,33	Yes	***	0.0002
								Poglut1-cKO p1 vs. Poglut1-Ctr p3	-6.217	-10,75 to -1,688	Yes	**	0.0045		Poglut1-cKO p3 vs. Poglut1-Ctr p5	0.2205	-4,110 to 4,551	No	ns	>0,9999
P5	Poglut1-Ctr	2.10794	6.38732	1.8368				Poglut1-cKO p1 vs. Poglut1-cKO p3	-0.7191	-4,697 to 3,259	No	ns	0.9912		Poglut1-cKO p3 vs. Poglut1-cKO p5	2.501	-1,250 to 6,252	No	ns	0.3172
	Poglut1-cKO	0.910005	0.37037	2.23164	1.05847	1.24756									Poglut1-Ctr p5 vs. Poglut1-cKO p5	2.28	-2,050 to 6,611	No	ns	0.559
RATIO PAX7+/MYOD+/KI67+ (++ cycling progenitors)								One-way ANOVA
								Tukey's multiple comparisons test	Mean Diff,	95,00% CI of diff,	Significant?	Summary	Adjusted P Value		Tukey's multiple comparisons test	Mean Diff,	95,00% CI of diff,	Significant?	Summary	Adjusted P Value
P1	Poglut1-Ctr	32.079	13.2075	32.7249				Poglut1-Ctr p1 vs. Poglut1-cKO p1	17.47	2,741 to 32,19	Yes	*	0.0153		Poglut1-cKO p1 vs. Poglut1-Ctr p5	-15.32	-30,05 to -0,5976	Yes	*	0.0388
	Poglut1-cKO	10.7143	8.06277	2.08333	13.2846			Poglut1-Ctr p1 vs. Poglut1-Ctr p3	4.874	-10,87 to 20,62	No	ns	0.9148		Poglut1-cKO p1 vs. Poglut1-cKO p5	0.08375	-12,85 to 13,02	No	ns	>0,9999
								Poglut1-Ctr p1 vs. Poglut1-cKO p3	12.22	-1,858 to 26,30	No	ns	0.1104		Poglut1-Ctr p3 vs. Poglut1-cKO p3	7.349	-6,732 to 21,43	No	ns	0.5679
P3	Poglut1-Ctr	17.9173	27.16	18.3124				Poglut1-Ctr p1 vs. Poglut1-Ctr p5	2.144	-13,60 to 17,89	No	ns	0.9976		Poglut1-Ctr p3 vs. Poglut1-Ctr p5	-2.73	-18,47 to 13,01	No	ns	0.9927
	Poglut1-cKO	13.3763	15.6693	18.159	9.26322	12.4387		Poglut1-Ctr p1 vs. Poglut1-cKO p5	17.55	3,470 to 31,63	Yes	*	0.0103		Poglut1-Ctr p3 vs. Poglut1-cKO p5	12.68	-1,404 to 26,76	No	ns	0.0914
								Poglut1-cKO p1 vs. Poglut1-Ctr p3	-12.59	-27,32 to 2,133	No	ns	0.1188		Poglut1-cKO p3 vs. Poglut1-Ctr p5	-10.08	-24,16 to 4,002	No	ns	0.2508
P5	Poglut1-Ctr	23.4251	15.9441	32.2108				Poglut1-cKO p1 vs. Poglut1-cKO p3	-5.245	-18,18 to 7,689	No	ns	0.7826		Poglut1-cKO p3 vs. Poglut1-cKO p5	5.329	-6,866 to 17,52	No	ns	0.7279
	Poglut1-cKO	4.78657	13.91	10.8884	8.81786	3.85965									Poglut1-Ctr p5 vs. Poglut1-cKO p5	15.41	1,327 to 29,49	Yes	*	0.0276
RATIO PAX7+/MYOD+/KI67- (++ no cycling)								One-way ANOVA
								Tukey's multiple comparisons test	Mean Diff,	95,00% CI of diff,	Significant?	Summary	Adjusted P Value		Tukey's multiple comparisons test	Mean Diff,	95,00% CI of diff,	Significant?	Summary	Adjusted P Value
P1	Poglut1-Ctr	8.49928	18.8679	21.8823				Poglut1-Ctr p1 vs. Poglut1-cKO p1	11.19	-0,3520 to 22,73	No	ns	0.0603		Poglut1-cKO p1 vs. Poglut1-Ctr p5	-3.46	-15,00 to 8,080	No	ns	0.9247
	Poglut1-cKO	15.1786	0	0	5.73587			Poglut1-Ctr p1 vs. Poglut1-Ctr p3	3.593	-8,744 to 15,93	No	ns	0.9327		Poglut1-cKO p1 vs. Poglut1-cKO p5	0.7432	-9,392 to 10,88	No	ns	0.9999
								Poglut1-Ctr p1 vs. Poglut1-cKO p3	9.016	-2,018 to 20,05	No	ns	0.1472		Poglut1-Ctr p3 vs. Poglut1-cKO p3	5.423	-5,611 to 16,46	No	ns	0.626
P3	Poglut1-Ctr	16.0271	13.8546	8.59015				Poglut1-Ctr p1 vs. Poglut1-Ctr p5	7.728	-4,608 to 20,06	No	ns	0.3798		Poglut1-Ctr p3 vs. Poglut1-Ctr p5	4.136	-8,201 to 16,47	No	ns	0.8857
	Poglut1-cKO	10.4254	8.96115	3.82716	10.8408	2.94872		Poglut1-Ctr p1 vs. Poglut1-cKO p5	11.93	0,8968 to 22,97	Yes	*	0.03		Poglut1-Ctr p3 vs. Poglut1-cKO p5	8.338	-2,696 to 19,37	No	ns	0.2047
								Poglut1-cKO p1 vs. Poglut1-Ctr p3	-7.595	-19,14 to 3,945	No	ns	0.33		Poglut1-cKO p3 vs. Poglut1-Ctr p5	-1.288	-12,32 to 9,747	No	ns	0.9989
P5	Poglut1-Ctr	7.61425	7.26239	11.1883				Poglut1-cKO p1 vs. Poglut1-cKO p3	-2.172	-12,31 to 7,964	No	ns	0.9812		Poglut1-cKO p3 vs. Poglut1-cKO p5	2.915	-6,641 to 12,47	No	ns	0.9195
	Poglut1-cKO	9.03641	4.7587	4.29825	1.64875	2.68519									Poglut1-Ctr p5 vs. Poglut1-cKO p5	4.203	-6,831 to 15,24	No	ns	0.8222
RATIO PAX7-/MYOD+/KI67+ (-+ cycling precursors)								kruskal wallis
								Dunn's multiple comparisons test	Mean rank diff,	Significant?	Summary	Adjusted P Value			Dunn's multiple comparisons test	Mean rank diff,	Significant?	Summary	Adjusted P Value
P1	Poglut1-Ctr	5.17816	3.77358	4.56019				Poglut1-Ctr p1 vs. Poglut1-cKO p1	-0.6667	No	ns	>0,9999			Poglut1-cKO p1 vs. Poglut1-Ctr p5	-8.333	No	ns	>0,9999
	Poglut1-cKO	4.16667	3.30688	9.22619	2.72904			Poglut1-Ctr p1 vs. Poglut1-Ctr p3	-5	No	ns	>0,9999			Poglut1-cKO p1 vs. Poglut1-cKO p5	-1.8	No	ns	>0,9999
								Poglut1-Ctr p1 vs. Poglut1-cKO p3	-10.07	No	ns	0.6317			Poglut1-Ctr p3 vs. Poglut1-cKO p3	-5.067	No	ns	>0,9999
P3	Poglut1-Ctr	4.10931	5.6746	10.3302				Poglut1-Ctr p1 vs. Poglut1-Ctr p5	-9	No	ns	>0,9999			Poglut1-Ctr p3 vs. Poglut1-Ctr p5	-4	No	ns	>0,9999
	Poglut1-cKO	13.5775	8.06407	8.10823	8.47594	13.0692		Poglut1-Ctr p1 vs. Poglut1-cKO p5	-2.467	No	ns	>0,9999			Poglut1-Ctr p3 vs. Poglut1-cKO p5	2.533	No	ns	>0,9999
								Poglut1-cKO p1 vs. Poglut1-Ctr p3	-4.333	No	ns	>0,9999			Poglut1-cKO p3 vs. Poglut1-Ctr p5	1.067	No	ns	>0,9999
P5	Poglut1-Ctr	8.70138	6.26975	13.0446				Poglut1-cKO p1 vs. Poglut1-cKO p3	-9.4	No	ns	0.5823			Poglut1-cKO p3 vs. Poglut1-cKO p5	7.6	No	ns	>0,9999
	Poglut1-cKO	1.65075	5.40093	10.1473	8.70507	1.36452									Poglut1-Ctr p5 vs. Poglut1-cKO p5	6.533	No	ns	>0,9999
RATIO PAX7-/MYOD+/KI67- (-+ no cycling)								One-way ANOVA
								Tukey's multiple comparisons test	Mean Diff,	95,00% CI of diff,	Significant?	Summary	Adjusted P Value		Tukey's multiple comparisons test	Mean Diff,	95,00% CI of diff,	Significant?	Summary	Adjusted P Value
P1	Poglut1-Ctr	3.67521	9.43396	12.7745				Poglut1-Ctr p1 vs. Poglut1-cKO p1	-3.59	-26,98 to 19,80	No	ns	0.9959		Poglut1-cKO p1 vs. Poglut1-Ctr p5	-3.031	-26,42 to 20,36	No	ns	0.9981
	Poglut1-cKO	4.7619	12.963	0	31.1452			Poglut1-Ctr p1 vs. Poglut1-Ctr p3	-4.371	-29,37 to 20,63	No	ns	0.9924		Poglut1-cKO p1 vs. Poglut1-cKO p5	-26.79	-47,33 to -6,246	Yes	**	0.0071
								Poglut1-Ctr p1 vs. Poglut1-cKO p3	-10.19	-32,56 to 12,17	No	ns	0.6933		Poglut1-Ctr p3 vs. Poglut1-cKO p3	-5.824	-28,19 to 16,54	No	ns	0.957
P3	Poglut1-Ctr	11.3816	12.8417	14.7746				Poglut1-Ctr p1 vs. Poglut1-Ctr p5	-6.62	-31,62 to 18,38	No	ns	0.954		Poglut1-Ctr p3 vs. Poglut1-Ctr p5	-2.249	-27,25 to 22,75	No	ns	0.9997
	Poglut1-cKO	22.6742	13.7009	16.9116	34.697	6.13054		Poglut1-Ctr p1 vs. Poglut1-cKO p5	-30.38	-52,74 to -8,014	Yes	**	0.0049		Poglut1-Ctr p3 vs. Poglut1-cKO p5	-26.01	-48,37 to -3,643	Yes	*	0.0177
								Poglut1-cKO p1 vs. Poglut1-Ctr p3	-0.7818	-24,17 to 22,61	No	ns	>0,9999		Poglut1-cKO p3 vs. Poglut1-Ctr p5	3.574	-18,79 to 25,94	No	ns	0.995
P5	Poglut1-Ctr	21.065	8.97163	15.7084				Poglut1-cKO p1 vs. Poglut1-cKO p3	-6.605	-27,15 to 13,94	No	ns	0.9018		Poglut1-cKO p3 vs. Poglut1-cKO p5	-20.18	-39,55 to -0,8156	Yes	*	0.0384
	Poglut1-cKO	50.1778	28.1344	28.6621	46.7244	41.3304									Poglut1-Ctr p5 vs. Poglut1-cKO p5	-23.76	-46,12 to -1,394	Yes	*	0.0338

[truncated: 6 more sheets: Fig 3J-K, Fig 4, Fig 6, Fig 7, Fig S1A, Fig S1C]
